# Supplementary material for: Crystal structure of 2-(1H-imidazol-4-yl)ethanaminium chloride
Source: Acta Crystallogr E Crystallogr Commun. 2015 Apr 9;71(Pt 5):o301–2. doi: 10.1107/S2056989015006866 (PMC4420062; doi:10.1107/S2056989015006866)
Supplement: Supplementary file 1 [file e-71-0o301-sup1.cif]

##############################################################################
#                                                                            #
# This CIF contains the data in a paper accepted for publication in          #
# Acta Crystallographica Section E. It conforms to the requirements of       #
# Notes for Authors for Acta Crystallographica Section E, and has been       #
# peer reviewed under the auspices of the IUCr Commission on Journals.       #
#                                                                            #
# Full details of the Crystallographic Information File format               #
# are given in the paper "The Crystallographic Information File (CIF):       #
# a New Standard Archive File for Crystallography" by S. R. Hall, F. H.      #
# Allen and I. D. Brown [Acta Cryst. (1991), A47, 655-685].                  #
#                                                                            #
# The current version of the core CIF dictionary is obtainable from          #
# ftp://ftp.iucr.org/pub/cif_core.dic.                                       #
#                                                                            #
# Software is freely available for graphical display of the structure(s)     #
# in this CIF. For information consult the CIF software page                 #
# http://www.iucr.org/resources/cif/software.                                #
#                                                                            #
# This file may be used for bona fide research purposes within the           #
# scientific community so long as proper attribution is given to the journal # 
# article from which it was obtained.                                        #
#                                                                            #
##############################################################################
data_I
_database_code_depnum_ccdc_archive 'CCDC 1051527'
_audit_creation_method     'WinGX routine CIF_UPDATE'
_audit_conform_dict_name     cif_core.dic
_audit_conform_dict_version     2.3
_journal_date_recd_electronic     2015-03-20
_journal_date_accepted     2015-04-06
_journal_name_full     'Acta Crystallographica, Section E'
_journal_year     2015
_journal_volume     71
_journal_issue      5
_journal_page_first     o301
_journal_page_last     o302
_journal_paper_category     HO
_journal_paper_doi     10.1107/S2056989015006866
_journal_coeditor_code     LH5756
_publ_contact_author_name     'Louhibi Samira'
_publ_contact_author_address
;
Laboratoire de Chimie Inorganique et Environnement, Universite de Tlemcen,
BP 119, 13000, Tlemcen, Algeria
;
_publ_contact_author_email     'samhibi1@yahoo.fr'
_publ_contact_author_fax     ?
_publ_contact_author_phone     ?
_publ_section_title
;
Crystal structure of 2-(1<i>H</i>-imidazol-4-yl)ethanaminium chloride
;
loop_
    _publ_author_name
    _publ_author_footnote
    _publ_author_address
    'Imene Belfilali' .
;
Laboratoire de Chimie Inorganique et Environnement, University of Tlemcen,
BP 119, 13000, Tlemcen, Algeria
;
    'Siham Yebdri' .
;
Laboratoire de Chimie Inorganique et Environnement, University of Tlemcen,
BP 119, 13000, Tlemcen, Algeria
;
    'Samira Louhibi' .
;
Laboratoire de Chimie Inorganique et Environnement, University of Tlemcen,
BP 119, 13000, Tlemcen, Algeria
;
    'Leila Boukli-hacene' .
;
Laboratoire de Chimie Inorganique et Environnement, University of Tlemcen,
BP 119, 13000, Tlemcen, Algeria
;
    'Thierry Roisnel' .
;
Centre de Diffractometrie X, UMR 6226 CNRS,
Unite Sciences Chimiques de Rennes, Universite de Rennes I,
263 Avenue du General Leclerc, 35042 Rennes, France
;
_publ_section_synopsis     .
_chemical_name_systematic
;
2-(1<i>H</i>-Imidazol-4-yl)ethanaminium chloride
;
_chemical_formula_moiety     'C5 H10 N3, Cl'
_chemical_formula_sum     'C5 H10 Cl N3'
_chemical_formula_iupac     'C5 H10 N3 + , Cl-'
_chemical_formula_weight     147.61
_symmetry_cell_setting     monoclinic
_symmetry_space_group_name_H-M     'P 21/n'
_symmetry_space_group_name_Hall     '-P 2yn'
loop_
    _symmetry_equiv_pos_as_xyz
    'x, y, z'
    '-x+1/2, y+1/2, -z+1/2'
    '-x, -y, -z'
    'x-1/2, -y-1/2, z-1/2'
_cell_length_a     4.5840(2)
_cell_length_b     9.1614(3)
_cell_length_c     17.3114(5)
_cell_angle_alpha     90
_cell_angle_beta     91.6820(10)
_cell_angle_gamma     90
_cell_volume     726.69(4)
_cell_formula_units_Z     4
_cell_measurement_reflns_used     2978
_cell_measurement_theta_min     4.57
_cell_measurement_theta_max     27.45
_cell_measurement_temperature     150(2)
_exptl_crystal_description     prism
_exptl_crystal_colour     colourless
_exptl_crystal_size_max     0.41
_exptl_crystal_size_mid     0.13
_exptl_crystal_size_min     0.08
_exptl_crystal_density_diffrn     1.349
_exptl_crystal_density_method     'not measured'
_exptl_crystal_F_000     312
_exptl_absorpt_coefficient_mu     0.441
_exptl_absorpt_correction_type     multi-scan
_exptl_absorpt_process_details
;
(SADABS; Bruker, 2006)'
;
_exptl_absorpt_correction_T_min     0.868
_exptl_absorpt_correction_T_max     0.965
_exptl_special_details     ?
_diffrn_ambient_temperature     150(2)
_diffrn_radiation_type     MoK\a
_diffrn_radiation_wavelength     0.71073
_diffrn_radiation_monochromator     graphite
_diffrn_measurement_device_type     'Bruker APEXII'
_diffrn_measurement_method     'CCD rotation images, thin slices'
_diffrn_reflns_number     5568
_diffrn_reflns_av_R_equivalents     0.033
_diffrn_reflns_theta_min     3.24
_diffrn_reflns_theta_max     27.47
_diffrn_reflns_theta_full     27.47
_diffrn_measured_fraction_theta_max     0.99
_diffrn_measured_fraction_theta_full     0.99
_diffrn_reflns_limit_h_min     -5
_diffrn_reflns_limit_h_max     5
_diffrn_reflns_limit_k_min     -11
_diffrn_reflns_limit_k_max     11
_diffrn_reflns_limit_l_min     -19
_diffrn_reflns_limit_l_max     22
_refine_special_details
;
Refinement of <i>F</i>^2^ against ALL reflections. The weighted <i>R</i>-factor
<i>wR</i> and goodness of fit <i>S</i> are based on <i>F</i>^2^, conventional
<i>R</i>-factors <i>R</i> are based on <i>F</i>, with <i>F</i> set to zero for
negative <i>F</i>^2^. The threshold expression of <i>F</i>^2^ >
\s(<i>F</i>^2^) is used only for calculating <i>R</i>-factors(gt) <i>etc</i>.
and is not relevant to the choice of reflections for refinement.
<i>R</i>-factors based on <i>F</i>^2^ are statistically about twice as large
as those based on <i>F</i>, and <i>R</i>- factors based on ALL data will be
even larger.
;
_reflns_number_total     1645
_reflns_number_gt     1494
_reflns_threshold_expression     'I>2\s(I)'
_refine_ls_structure_factor_coef     Fsqd
_refine_ls_matrix_type     full
_refine_ls_R_factor_all     0.0313
_refine_ls_R_factor_gt     0.0282
_refine_ls_wR_factor_gt     0.0737
_refine_ls_wR_factor_ref     0.0755
_refine_ls_goodness_of_fit_ref     1.078
_refine_ls_restrained_S_all     1.078
_refine_ls_number_reflns     1645
_refine_ls_number_parameters     86
_refine_ls_number_restraints     0
_refine_ls_hydrogen_treatment     mixed
_refine_ls_weighting_scheme     calc
_refine_ls_weighting_details
         'calc w=1/[\s^2^(Fo^2^)+(0.0331P)^2^+0.2460P] where P=(Fo^2^+2Fc^2^)/3'
_atom_sites_solution_hydrogens     geom
_atom_sites_solution_primary     direct
_atom_sites_solution_secondary     difmap
_refine_ls_shift/su_max     0.001
_refine_ls_shift/su_mean     0
_refine_diff_density_max     0.341
_refine_diff_density_min     -0.208
_refine_ls_extinction_method     none
loop_
    _atom_type_symbol
    _atom_type_description
    _atom_type_scat_dispersion_real
    _atom_type_scat_dispersion_imag
    _atom_type_scat_source
    C C 0.0033 0.0016 'International Tables Vol C Tables 4.2.6.8 and 6.1.1.4'
    H H 0 0 'International Tables Vol C Tables 4.2.6.8 and 6.1.1.4'
    N N 0.0061 0.0033 'International Tables Vol C Tables 4.2.6.8 and 6.1.1.4'
    Cl Cl 0.1484 0.1585 'International Tables Vol C Tables 4.2.6.8 and 6.1.1.4'
_computing_data_collection
;
APEX2 (Bruker, 2006)
;
_computing_cell_refinement
;
SAINT (Bruker, 2006)
;
_computing_data_reduction
;
SAINT  (Bruker, 2006)
;
_computing_structure_solution
;
SIR97 (Altomare <i>et al.</i>,  1999)
;
_computing_structure_refinement
;
SHELXL97 (Sheldrick, 2008)
;
_computing_molecular_graphics
;
Ortep-3 for Windows (Farrugia, 2012) and PLATON (Spek, 2009)
;
_computing_publication_material
;
WinGX publication routines (Farrugia, 2012) and
          <i>CRYSCAL</i> (T. Roisnel, local program)
;
loop_
    _atom_site_type_symbol
    _atom_site_label
    _atom_site_fract_x
    _atom_site_fract_y
    _atom_site_fract_z
    _atom_site_U_iso_or_equiv
    _atom_site_adp_type
    _atom_site_calc_flag
    _atom_site_refinement_flags
    _atom_site_occupancy
    _atom_site_symmetry_multiplicity
    _atom_site_disorder_assembly
    _atom_site_disorder_group
    N N1 0.4106(2) 0.80020(12) -0.01832(6) 0.0174(2) Uani d . 1 1 . .
    H H1A 0.3108 0.7313 -0.0462 0.026 Uiso calc R 1 1 . .
    H H1B 0.5029 0.8614 -0.051 0.026 Uiso calc R 1 1 . .
    H H1C 0.2838 0.8521 0.0104 0.026 Uiso calc R 1 1 . .
    C C2 0.6308(3) 0.72762(15) 0.03395(7) 0.0174(3) Uani d . 1 1 . .
    H H2A 0.7497 0.8028 0.0613 0.021 Uiso calc R 1 1 . .
    H H2B 0.7631 0.6675 0.0029 0.021 Uiso calc R 1 1 . .
    C C3 0.4835(3) 0.63146(15) 0.09277(8) 0.0192(3) Uani d . 1 1 . .
    H H3A 0.3615 0.6926 0.1262 0.023 Uiso calc R 1 1 . .
    H H3B 0.3543 0.5605 0.0655 0.023 Uiso calc R 1 1 . .
    C C4 0.7051(3) 0.55095(15) 0.14180(7) 0.0169(3) Uani d . 1 1 . .
    N N5 0.8253(2) 0.41984(12) 0.11844(6) 0.0184(2) Uani d . 1 1 . .
    C C6 1.0162(3) 0.38371(15) 0.17436(7) 0.0197(3) Uani d . 1 1 . .
    H H6 1.1334 0.2982 0.1741 0.024 Uiso calc R 1 1 . .
    N N7 1.0229(3) 0.48288(14) 0.23111(7) 0.0223(3) Uani d . 1 1 . .
    H H7 1.124(5) 0.481(2) 0.2682(14) 0.05 Uiso d . 1 1 . .
    C C8 0.8270(3) 0.58985(16) 0.21139(8) 0.0229(3) Uani d . 1 1 . .
    H H8 0.7842 0.6747 0.2405 0.027 Uiso calc R 1 1 . .
    Cl Cl1 0.13058(7) 0.01456(3) 0.108958(17) 0.01841(12) Uani d . 1 1 . .
loop_
    _atom_site_aniso_label
    _atom_site_aniso_U_11
    _atom_site_aniso_U_22
    _atom_site_aniso_U_33
    _atom_site_aniso_U_12
    _atom_site_aniso_U_13
    _atom_site_aniso_U_23
    N1 0.0185(5) 0.0155(6) 0.0180(5) -0.0019(4) -0.0008(4) -0.0004(4)
    C2 0.0152(6) 0.0180(6) 0.0190(6) -0.0021(5) -0.0022(5) -0.0002(5)
    C3 0.0156(6) 0.0200(7) 0.0220(7) -0.0008(5) 0.0007(5) 0.0009(5)
    C4 0.0160(6) 0.0180(6) 0.0169(6) -0.0017(5) 0.0031(5) 0.0006(5)
    N5 0.0206(5) 0.0155(5) 0.0189(5) -0.0016(4) -0.0018(4) -0.0006(5)
    C6 0.0218(6) 0.0176(6) 0.0197(6) -0.0007(5) -0.0012(5) 0.0015(5)
    N7 0.0238(6) 0.0268(6) 0.0161(6) 0.0001(5) -0.0041(5) -0.0009(5)
    C8 0.0252(7) 0.0233(7) 0.0202(7) 0.0034(6) 0.0008(5) -0.0046(6)
    Cl1 0.02061(18) 0.01856(18) 0.01589(19) -0.00105(12) -0.00236(12)
                                                                    -0.00087(11)
_geom_special_details
;
All e.s.d.'s (except the e.s.d. in the dihedral angle between two l.s. planes)
are estimated using the full covariance matrix. The cell e.s.d.'s are taken
into account individually in the estimation of e.s.d.'s in distances, angles
and torsion angles; correlations between e.s.d.'s in cell parameters are only
used when they are defined by crystal symmetry. An approximate (isotropic)
treatment of cell e.s.d.'s is used for estimating e.s.d.'s involving l.s.
planes.
;
loop_
    _geom_bond_atom_site_label_1
    _geom_bond_atom_site_label_2
    _geom_bond_site_symmetry_2
    _geom_bond_distance
    _geom_bond_publ_flag
    N1 C2 . 1.4920(16) ?
    N1 H1A . 0.91 ?
    N1 H1B . 0.91 ?
    N1 H1C . 0.91 ?
    C2 C3 . 1.5196(18) ?
    C2 H2A . 0.99 ?
    C2 H2B . 0.99 ?
    C3 C4 . 1.4985(18) ?
    C3 H3A . 0.99 ?
    C3 H3B . 0.99 ?
    C4 C8 . 1.3604(18) ?
    C4 N5 . 1.3866(17) ?
    N5 C6 . 1.3277(16) ?
    C6 N7 . 1.3379(18) ?
    C6 H6 . 0.95 ?
    N7 C8 . 1.3658(18) ?
    N7 H7 . 0.78(2) ?
    C8 H8 . 0.95 ?
loop_
    _geom_angle_atom_site_label_1
    _geom_angle_atom_site_label_2
    _geom_angle_atom_site_label_3
    _geom_angle_site_symmetry_1
    _geom_angle_site_symmetry_3
    _geom_angle
    _geom_angle_publ_flag
    C2 N1 H1A . . 109.5 ?
    C2 N1 H1B . . 109.5 ?
    H1A N1 H1B . . 109.5 ?
    C2 N1 H1C . . 109.5 ?
    H1A N1 H1C . . 109.5 ?
    H1B N1 H1C . . 109.5 ?
    N1 C2 C3 . . 111.03(10) ?
    N1 C2 H2A . . 109.4 ?
    C3 C2 H2A . . 109.4 ?
    N1 C2 H2B . . 109.4 ?
    C3 C2 H2B . . 109.4 ?
    H2A C2 H2B . . 108 ?
    C4 C3 C2 . . 110.96(10) ?
    C4 C3 H3A . . 109.4 ?
    C2 C3 H3A . . 109.4 ?
    C4 C3 H3B . . 109.4 ?
    C2 C3 H3B . . 109.4 ?
    H3A C3 H3B . . 108 ?
    C8 C4 N5 . . 109.20(11) ?
    C8 C4 C3 . . 128.79(13) ?
    N5 C4 C3 . . 121.99(11) ?
    C6 N5 C4 . . 105.21(11) ?
    N5 C6 N7 . . 111.50(12) ?
    N5 C6 H6 . . 124.2 ?
    N7 C6 H6 . . 124.2 ?
    C6 N7 C8 . . 107.63(11) ?
    C6 N7 H7 . . 126.3(16) ?
    C8 N7 H7 . . 126.1(16) ?
    C4 C8 N7 . . 106.46(12) ?
    C4 C8 H8 . . 126.8 ?
    N7 C8 H8 . . 126.8 ?
loop_
    _geom_torsion_atom_site_label_1
    _geom_torsion_atom_site_label_2
    _geom_torsion_atom_site_label_3
    _geom_torsion_atom_site_label_4
    _geom_torsion_site_symmetry_1
    _geom_torsion_site_symmetry_2
    _geom_torsion_site_symmetry_3
    _geom_torsion_site_symmetry_4
    _geom_torsion
    _geom_torsion_publ_flag
    N1 C2 C3 C4 . . . . 176.22(10) ?
    C2 C3 C4 C8 . . . . 93.03(17) ?
    C2 C3 C4 N5 . . . . -84.87(15) ?
    C8 C4 N5 C6 . . . . -0.16(15) ?
    C3 C4 N5 C6 . . . . 178.11(12) ?
    C4 N5 C6 N7 . . . . 0.21(15) ?
    N5 C6 N7 C8 . . . . -0.18(16) ?
    N5 C4 C8 N7 . . . . 0.06(15) ?
    C3 C4 C8 N7 . . . . -178.06(12) ?
    C6 N7 C8 C4 . . . . 0.07(16) ?
loop_
    _geom_hbond_atom_site_label_D
    _geom_hbond_atom_site_label_H
    _geom_hbond_atom_site_label_A
    _geom_hbond_site_symmetry_A
    _geom_hbond_distance_DH
    _geom_hbond_distance_HA
    _geom_hbond_distance_DA
    _geom_hbond_angle_DHA
    N1 H1A N5 3_665 0.91 1.96 2.8508(15) 168
    N1 H1B Cl1 3_665 0.91 2.28 3.1557(11) 160
    N1 H1C Cl1 1_565 0.91 2.39 3.2443(11) 157
    N7 H7 Cl1 2_655 0.78(2) 2.40(2) 3.1645(12) 168(2)
    C2 H2A Cl1 1_665 0.99 2.72 3.6974(14) 168
_iucr_refine_instructions_details
;
 .res file for SHELXL : job.res
.................................................................
TITL import in P 21/n
CELL  0.71073   4.5840   9.1614  17.3114   90.000   91.682   90.000
ZERR     4.00   0.0002   0.0003   0.0005    0.000    0.001    0.000
LATT   1
SYMM  1/2 - X, 1/2 + Y, 1/2 - Z
SFAC  C    H    N    CL
UNIT  20   40   12   4
MERG   2
FMAP   2
PLAN   20
EQIV $1 -x+1, -y+1, -z
EQIV $2 -x+1, -y+1, -z
EQIV $3 x, y+1, z
EQIV $4 -x+3/2, y+1/2, -z+1/2
HTAB N1 N5_$1
HTAB N1 Cl1_$2
HTAB N1 Cl1_$3
HTAB N7 Cl1_$4
ACTA
BOND   $H
CONF
LIST   4
WPDB  -2
L.S.   4
TEMP  -123.00
WGHT    0.033100    0.246000
FVAR       1.47588
mole 1
N1    3    0.410618    0.800197   -0.018325    11.00000    0.01853    0.01555 =
         0.01798   -0.00042   -0.00077   -0.00188
AFIX 137
H1A   2    0.310812    0.731288   -0.046221    11.00000   -1.50000
H1B   2    0.502919    0.861432   -0.051017    11.00000   -1.50000
H1C   2    0.283830    0.852136    0.010381    11.00000   -1.50000
AFIX   0
C2    1    0.630804    0.727621    0.033950    11.00000    0.01519    0.01799 =
         0.01897   -0.00016   -0.00218   -0.00214
AFIX  23
H2A   2    0.749714    0.802821    0.061258    11.00000   -1.20000
H2B   2    0.763078    0.667457    0.002870    11.00000   -1.20000
AFIX   0
C3    1    0.483520    0.631462    0.092772    11.00000    0.01561    0.02005 =
         0.02201    0.00088    0.00072   -0.00079
AFIX  23
H3A   2    0.361533    0.692631    0.126175    11.00000   -1.20000
H3B   2    0.354252    0.560486    0.065519    11.00000   -1.20000
AFIX   0
C4    1    0.705125    0.550954    0.141798    11.00000    0.01596    0.01797 =
         0.01685    0.00059    0.00309   -0.00166
N5    3    0.825289    0.419845    0.118443    11.00000    0.02060    0.01548 =
         0.01885   -0.00056   -0.00179   -0.00163
C6    1    1.016208    0.383713    0.174356    11.00000    0.02176    0.01760 =
         0.01967    0.00153   -0.00119   -0.00067
AFIX  43
H6    2    1.133360    0.298187    0.174095    11.00000   -1.20000
AFIX   0
N7    3    1.022892    0.482879    0.231114    11.00000    0.02382    0.02683 =
         0.01610   -0.00092   -0.00412    0.00013
AFIX   2
H7    2    1.123698    0.481249    0.268203    11.00000    0.05000
AFIX   0
C8    1    0.826980    0.589849    0.211388    11.00000    0.02516    0.02335 =
         0.02023   -0.00464    0.00081    0.00344
AFIX  43
H8    2    0.784237    0.674682    0.240517    11.00000   -1.20000
AFIX   0
mole 2
CL1   4    0.130582    0.014561    0.108958    11.00000    0.02061    0.01856 =
         0.01589   -0.00087   -0.00236   -0.00105
HKLF 4
REM  import in P 21/n
REM R1 =  0.0282 for   1494 Fo > 4sig(Fo)  and  0.0313 for all   1645 data
REM     86 parameters refined using      0 restraints
END
WGHT      0.0332      0.2444
 REM Highest difference peak   0.34,  deepest hole  -0.21,  1-sigma level   0.05
Q1    1   0.6020  0.5978  0.1188  11.00000  0.05    0.34
Q2    1   0.5530  0.6802  0.0630  11.00000  0.05    0.28
Q3    1   0.7736  0.4936  0.1224  11.00000  0.05    0.26
Q4    1   0.7081  0.5669  0.1811  11.00000  0.05    0.25
Q5    1   0.9118  0.3987  0.1404  11.00000  0.05    0.25
Q6    1   0.8107  0.5971  0.1612  11.00000  0.05    0.21
Q7    1   0.5226  0.7550  0.0068  11.00000  0.05    0.20
Q8    1   0.7646  0.3562  0.0999  11.00000  0.05    0.19
Q9    1   0.9326  0.5436  0.2249  11.00000  0.05    0.18
Q10   1   0.9390  0.4382  0.0998  11.00000  0.05    0.17
Q11   1   0.3159  0.1402  0.1450  11.00000  0.05    0.16
Q12   1   0.2481  0.0298  0.1575  11.00000  0.05    0.14
Q13   1   0.9905  0.4272  0.2049  11.00000  0.05    0.14
Q14   1   0.2226 -0.0031  0.0562  11.00000  0.05    0.14
Q15   1   0.8259  0.6414  0.2188  11.00000  0.05    0.13
Q16   1   0.6749  0.5571 -0.0179  11.00000  0.05    0.13
Q17   1   0.4403  0.6825  0.1133  11.00000  0.05    0.13
Q18   1   1.0502  0.3176  0.1830  11.00000  0.05    0.12
Q19   1   0.6908  0.6944  0.0158  11.00000  0.05    0.12
Q20   1   0.0824 -0.0774  0.1365  11.00000  0.05    0.12
;
