# Supplementary material for: Crystal structure of 2-(1H-imidazol-4-yl)ethanaminium chloride
Source: Acta Crystallogr E Crystallogr Commun. 2015 Apr 9;71(Pt 5):o301–2. doi: 10.1107/S2056989015006866 (PMC4420062; doi:10.1107/S2056989015006866)
Supplement: Supplementary file 2 [file e-71-0o301-Isup2.hkl]

# 
# h,k,l, Fc-squared, Fo-squared, sigma(Fo-squared) and status flag 
# 
data_I
_shelx_title ' import in P 21/n' 
_shelx_refln_list_code          4 
_shelx_F_calc_maximum       68.33 
_exptl_crystal_F_000       312.00 
_reflns_d_resolution_high  0.7703 
 
loop_ 
 _symmetry_equiv_pos_as_xyz 
 'x, y, z' 
 '-x+1/2, y+1/2, -z+1/2' 
 '-x, -y, -z' 
 'x-1/2, -y-1/2, z-1/2' 
 
_cell_length_a     4.5840 
_cell_length_b     9.1614 
_cell_length_c    17.3114 
_cell_angle_alpha  90.000 
_cell_angle_beta   91.682 
_cell_angle_gamma  90.000 
 
_shelx_F_squared_multiplier     1.000 
 
loop_ 
 _refln_index_h 
 _refln_index_k 
 _refln_index_l 
 _refln_F_squared_calc 
 _refln_F_squared_meas 
 _refln_F_squared_sigma 
 _refln_observed_status 
   2   0   0       61.99       63.40      2.12 o 
   4   0   0      353.74      337.66      9.71 o 
   1   1   0       10.83        5.52      0.35 o 
   2   1   0      171.07      161.68      3.00 o 
   3   1   0      598.92      595.02     13.75 o 
   4   1   0       95.36      101.33      3.05 o 
   5   1   0      160.93      158.87      4.42 o 
   1   2   0      192.50      171.67      3.15 o 
   2   2   0       18.19       30.55      2.03 o 
   3   2   0        0.00        0.14      0.37 o 
   4   2   0       80.52       81.50      2.73 o 
   5   2   0       11.41       11.07      1.35 o 
   1   3   0      580.09      555.24      8.41 o 
   2   3   0       73.14       66.12      2.13 o 
   3   3   0      992.51     1022.24     30.36 o 
   4   3   0       26.65       24.78      2.62 o 
   5   3   0      158.75      159.41      4.98 o 
   0   4   0     1179.40     1043.75     33.49 o 
   1   4   0      291.86      274.33      5.59 o 
   2   4   0       29.07       28.62      1.50 o 
   3   4   0      287.11      285.44      9.35 o 
   4   4   0      743.50      732.24     16.01 o 
   5   4   0       65.79       72.39      4.07 o 
   1   5   0      267.26      260.58      5.48 o 
   2   5   0        0.47        1.27      0.55 o 
   3   5   0     1056.00     1015.99     28.13 o 
   4   5   0       18.95       21.76      2.04 o 
   5   5   0        6.69        3.85      1.90 o 
   0   6   0      219.99      197.30      5.86 o 
   1   6   0        0.82        3.35      0.71 o 
   2   6   0      167.31      154.07      8.28 o 
   3   6   0        0.24       -0.13      0.64 o 
   4   6   0       67.84       74.16      4.51 o 
   5   6   0       54.53       52.95      5.22 o 
   1   7   0      287.75      292.59      8.36 o 
   2   7   0      337.41      339.49     15.07 o 
   3   7   0      254.17      249.13      8.05 o 
   4   7   0       11.72       19.73      2.45 o 
   0   8   0      305.17      306.80     10.91 o 
   1   8   0      149.77      142.46      5.25 o 
   2   8   0      241.41      217.66      7.21 o 
   3   8   0      226.46      213.31      7.48 o 
   4   8   0       10.28       10.88      3.56 o 
   1   9   0       15.58       19.08      2.16 o 
   2   9   0      109.11      118.70      5.10 o 
   3   9   0      146.18      136.63      5.82 o 
   0  10   0      338.26      331.05     13.42 o 
   1  10   0       26.52       30.95      2.92 o 
   2  10   0       16.32       17.01      2.31 o 
   3  10   0       16.50       15.31      3.03 o 
   1  11   0       30.11       25.10      2.80 o 
   2  11   0      389.74      400.80     31.42 o 
  -5   0   1        2.88        2.45      1.19 o 
  -3   0   1       78.74       74.19      4.32 o 
  -1   0   1      440.46      390.09      8.80 o 
   1   0   1       56.01       82.67      1.91 o 
   3   0   1     1891.73     1795.01     70.04 o 
   5   0   1       10.22       10.71      2.51 o 
  -5   1   1       83.48       82.21      3.29 o 
  -4   1   1     1012.79     1003.06     16.78 o 
  -3   1   1       86.72       95.33      2.57 o 
  -2   1   1     1106.77     1098.80     15.81 o 
  -1   1   1      580.45      560.13      7.58 o 
   1   1   1      736.21      788.27     11.70 o 
   2   1   1      863.18      888.67     12.27 o 
   3   1   1        1.52       -0.01      0.50 o 
   4   1   1      171.99      171.37      4.27 o 
   5   1   1        2.80        2.17      0.89 o 
  -5   2   1      316.32      327.22      7.16 o 
  -4   2   1        0.14        0.21      0.51 o 
  -3   2   1       10.17        8.07      0.81 o 
  -2   2   1      899.59     1004.57     14.23 o 
  -1   2   1     4669.30     4590.90    169.95 o 
   0   2   1      164.55      160.74      2.44 o 
   1   2   1     2248.03     2325.17     42.87 o 
   2   2   1       53.56       57.48      1.56 o 
   3   2   1     1961.29     1973.20     30.39 o 
   4   2   1       95.79       98.35      3.48 o 
   5   2   1       64.96       66.23      3.11 o 
  -5   3   1        6.81        4.35      1.17 o 
  -4   3   1      233.66      224.15      6.71 o 
  -3   3   1        0.10       -0.20      0.48 o 
  -2   3   1      327.22      297.93      6.54 o 
  -1   3   1      654.60      718.10     18.20 o 
   0   3   1     1104.22     1204.72     16.16 o 
   1   3   1      660.90      687.11     14.58 o 
   2   3   1      128.73      114.47      2.69 o 
   3   3   1       43.81       47.16      2.16 o 
   4   3   1      102.55      102.64      3.90 o 
   5   3   1       69.80       64.92      3.44 o 
  -5   4   1      182.53      177.69      9.06 o 
  -4   4   1       20.53       19.72      1.88 o 
  -3   4   1       50.25       55.25      2.31 o 
  -2   4   1      233.96      253.49      5.33 o 
  -1   4   1     1360.69     1352.95     19.62 o 
   0   4   1       19.36       19.94      0.82 o 
   1   4   1      127.97      149.57      3.19 o 
   2   4   1       75.73       98.12      2.75 o 
   3   4   1      150.73      157.80      4.65 o 
   4   4   1      223.37      217.43      6.34 o 
   5   4   1       49.37       54.42      3.23 o 
  -5   5   1        8.19        8.61      2.20 o 
  -4   5   1       65.99       61.76      4.84 o 
  -3   5   1      394.42      385.77     10.58 o 
  -2   5   1       86.37       84.89      2.56 o 
  -1   5   1       24.35       22.76      1.32 o 
   0   5   1     2244.44     2234.17     31.96 o 
   1   5   1      530.13      560.47     10.49 o 
   2   5   1        2.62        1.38      0.93 o 
   3   5   1       25.50       24.05      3.38 o 
   4   5   1      226.53      222.09      6.94 o 
   5   5   1       26.12       27.27      2.98 o 
  -5   6   1      264.71      263.03     20.09 o 
  -4   6   1       55.58       48.40      3.57 o 
  -3   6   1        8.90        9.88      1.63 o 
  -2   6   1      925.38      921.90     18.91 o 
  -1   6   1     1282.42     1312.92     25.80 o 
   0   6   1      143.24      134.91      3.45 o 
   1   6   1      312.49      344.16      9.21 o 
   2   6   1      390.56      389.42     10.53 o 
   3   6   1      345.19      334.75     10.75 o 
   4   6   1       19.68       22.23      2.45 o 
   5   6   1        1.43        2.79      1.74 o 
  -4   7   1      231.91      236.90     10.31 o 
  -3   7   1      101.80      100.57      4.42 o 
  -2   7   1       58.61       74.86      4.33 o 
  -1   7   1        4.64        6.88      1.18 o 
   0   7   1      412.17      427.06      9.69 o 
   1   7   1      230.05      243.20     10.15 o 
   2   7   1      435.39      414.84     11.38 o 
   3   7   1      144.49      140.68      5.53 o 
   4   7   1      229.80      218.40      7.86 o 
  -4   8   1        4.08        4.31      1.83 o 
  -3   8   1        9.22       10.12      1.70 o 
  -2   8   1       30.37       28.14      2.55 o 
  -1   8   1      668.09      632.10     16.04 o 
   0   8   1       78.34       74.17      3.01 o 
   1   8   1       39.25       35.99      2.72 o 
   2   8   1        0.08        1.05      1.01 o 
   3   8   1      186.16      198.03      7.18 o 
   4   8   1       44.98       54.40      5.30 o 
  -3   9   1      119.84      124.86     10.71 o 
  -2   9   1        5.87        5.81      1.42 o 
  -1   9   1        0.60        1.12      0.90 o 
   0   9   1       60.96       59.70      3.24 o 
   1   9   1      870.86      810.34     20.31 o 
   2   9   1      200.09      208.09      8.95 o 
   3   9   1       73.91       75.08      4.72 o 
  -3  10   1       18.49       13.81      3.95 o 
  -2  10   1      221.08      241.59      8.35 o 
  -1  10   1      130.69      130.82      5.48 o 
   0  10   1       35.94       34.21      2.61 o 
   1  10   1        1.75        3.29      1.24 o 
   2  10   1       35.00       35.20      3.21 o 
   3  10   1       73.34       84.96      6.79 o 
  -2  11   1      150.47      155.91     13.28 o 
  -1  11   1       17.11       17.02      2.96 o 
   0  11   1      179.16      178.79      6.99 o 
   1  11   1      301.64      290.03     12.80 o 
   2  11   1       69.53       65.18      5.91 o 
  -4   0   2      256.95      243.91      7.54 o 
  -2   0   2      968.36     1011.28     19.44 o 
   2   0   2     2009.33     2042.61     51.83 o 
   4   0   2      351.94      350.66     10.07 o 
  -5   1   2      228.17      235.35      5.64 o 
  -4   1   2       85.67       82.51      2.69 o 
  -3   1   2      114.19      112.65      2.83 o 
  -2   1   2       21.87       21.99      0.96 o 
   0   1   2        0.41        3.64      0.60 o 
   1   1   2      905.38     1001.73     14.25 o 
   2   1   2        0.37       -0.30      0.30 o 
   3   1   2       22.16       19.06      1.15 o 
   4   1   2       15.39       19.12      2.16 o 
   5   1   2      643.08      655.64     12.26 o 
  -5   2   2      118.57      116.44      3.63 o 
  -4   2   2       17.90       17.25      1.35 o 
  -3   2   2       13.55       14.48      1.03 o 
  -2   2   2      217.22      206.37      3.40 o 
  -1   2   2     2093.97     2230.26     36.50 o 
   0   2   2     3654.49     3182.56     83.38 o 
   1   2   2      698.37      708.10     11.30 o 
   2   2   2     1641.33     1619.01     22.26 o 
   3   2   2      106.65      118.05      3.04 o 
   4   2   2        0.03        0.51      0.60 o 
   5   2   2      133.79      134.74      4.53 o 
  -5   3   2      191.06      203.28      5.73 o 
  -4   3   2       60.05       63.53      3.12 o 
  -3   3   2      311.04      301.54      6.43 o 
  -2   3   2       43.08       46.14      1.57 o 
  -1   3   2     4061.46     3872.30     74.13 o 
   0   3   2      316.32      314.45      4.62 o 
   1   3   2      412.29      422.06      7.81 o 
   2   3   2        2.11        2.35      0.83 o 
   3   3   2      239.70      217.68      5.84 o 
   4   3   2      111.52      103.15      3.92 o 
   5   3   2       28.98       26.68      2.25 o 
  -5   4   2       72.18       70.22      5.70 o 
  -4   4   2      368.28      361.18      9.02 o 
  -3   4   2      101.91      100.57      2.99 o 
  -2   4   2     1068.30     1063.96     18.54 o 
  -1   4   2      272.65      310.52      5.11 o 
   0   4   2      163.52      165.65      3.36 o 
   1   4   2      867.65      853.95     12.79 o 
   2   4   2     2538.16     2553.65     76.49 o 
   3   4   2      104.43      112.14      3.88 o 
   4   4   2       42.84       39.66      3.82 o 
   5   4   2      158.82      149.99      5.50 o 
  -5   5   2       52.28       56.19      8.38 o 
  -4   5   2       42.82       39.05      3.06 o 
  -3   5   2      187.24      170.88      4.95 o 
  -2   5   2      104.93      105.36      2.90 o 
  -1   5   2       76.23       65.29      2.26 o 
   0   5   2      187.40      170.54      3.27 o 
   1   5   2      110.62      106.78      7.11 o 
   2   5   2        1.32        2.52      0.96 o 
   3   5   2      260.82      253.43      7.83 o 
   4   5   2       63.88       71.79      4.65 o 
   5   5   2       42.47       41.10      4.26 o 
  -5   6   2        4.42        5.24      2.05 o 
  -4   6   2       99.33       91.82      6.36 o 
  -3   6   2      181.70      161.92      7.96 o 
  -2   6   2      467.95      466.62     11.54 o 
  -1   6   2      322.16      327.93      7.58 o 
   0   6   2       21.43       20.19      1.32 o 
   1   6   2      132.56      124.82      5.93 o 
   2   6   2     1111.90     1042.28     24.55 o 
   3   6   2        3.25        2.72      1.06 o 
   4   6   2       11.82       13.83      1.79 o 
   5   6   2        3.92        0.97      1.65 o 
  -4   7   2      113.54      124.45     13.41 o 
  -3   7   2      324.04      313.34      9.37 o 
  -2   7   2       66.38       66.70      3.34 o 
  -1   7   2      194.17      189.40      6.58 o 
   0   7   2      109.90      109.23      3.88 o 
   1   7   2       71.12       79.66      3.49 o 
   2   7   2      217.40      191.45      6.44 o 
   3   7   2       11.97       10.45      1.69 o 
   4   7   2      202.71      216.57      7.89 o 
  -4   8   2       27.85       24.67      3.51 o 
  -3   8   2      361.71      370.43     10.94 o 
  -2   8   2       92.50       97.49      5.39 o 
  -1   8   2       75.49       75.35      3.51 o 
   0   8   2        7.19        7.64      1.11 o 
   1   8   2      262.74      272.37      8.29 o 
   2   8   2      547.10      501.79     17.53 o 
   3   8   2       10.92        9.40      1.72 o 
   4   8   2        0.70        0.27      1.05 o 
  -3   9   2       42.33       41.25      4.38 o 
  -2   9   2        0.06        0.44      0.92 o 
  -1   9   2      260.72      256.50      8.15 o 
   0   9   2       46.49       47.10      3.09 o 
   1   9   2       13.99       12.46      1.79 o 
   2   9   2        0.19        0.83      0.96 o 
   3   9   2      107.29      114.11      8.48 o 
  -3  10   2      308.55      311.62     12.87 o 
  -2  10   2       33.14       30.91      3.66 o 
  -1  10   2       25.72       25.84      2.61 o 
   0  10   2        0.38        0.68      0.92 o 
   1  10   2        2.58        4.17      1.41 o 
   2  10   2       62.66       68.18      4.53 o 
   3  10   2      195.45      185.91      9.30 o 
  -2  11   2        4.21        6.59      2.21 o 
  -1  11   2       19.64       20.83      3.14 o 
   0  11   2      226.86      246.40      8.62 o 
   1  11   2       50.97       53.67      4.33 o 
   2  11   2       52.05       56.04      4.36 o 
  -5   0   3       17.15       14.61      2.04 o 
  -3   0   3      699.51      646.97     15.40 o 
   3   0   3        3.79        5.22      1.71 o 
   5   0   3      357.25      370.50     11.25 o 
  -5   1   3       69.20       66.67      2.86 o 
  -4   1   3      370.14      360.31      7.11 o 
  -3   1   3       12.47       12.12      0.95 o 
  -2   1   3     2027.14     2036.33     31.06 o 
  -1   1   3      778.60      786.39     11.12 o 
   0   1   3     2051.02     1954.64     72.21 o 
   1   1   3      114.82      153.76      2.52 o 
   2   1   3     1798.07     1796.78     22.49 o 
   3   1   3      233.39      238.97      4.68 o 
   4   1   3      158.77      167.70      4.26 o 
   5   1   3        1.12        1.24      0.84 o 
  -5   2   3      268.22      271.70      8.17 o 
  -4   2   3       16.91       14.79      1.25 o 
  -3   2   3      420.80      405.39      9.09 o 
  -2   2   3      328.37      355.24      5.29 o 
  -1   2   3      740.81      746.08     10.71 o 
   0   2   3      402.09      374.75      7.68 o 
   1   2   3     1177.88     1176.32     18.34 o 
   2   2   3      926.58     1036.73     14.31 o 
   3   2   3      276.53      276.53      6.14 o 
   4   2   3      133.49      130.73      4.09 o 
   5   2   3      236.39      246.55      7.23 o 
  -5   3   3        3.34        2.13      1.32 o 
  -4   3   3       58.50       60.66      3.10 o 
  -3   3   3      253.52      262.75      5.74 o 
  -2   3   3      456.10      454.55      8.92 o 
  -1   3   3     1056.27     1111.44     16.05 o 
   0   3   3     1170.66     1111.87     15.35 o 
   1   3   3       15.36       11.27      0.75 o 
   2   3   3     1734.66     1764.04     29.96 o 
   3   3   3      206.64      205.18      4.99 o 
   4   3   3      192.69      185.35      6.18 o 
   5   3   3       52.73       52.75      4.02 o 
  -5   4   3        4.27        5.36      1.90 o 
  -4   4   3        3.53        4.33      1.44 o 
  -3   4   3      268.80      264.96      6.94 o 
  -2   4   3      702.25      735.68     13.76 o 
  -1   4   3        3.60        3.19      0.41 o 
   0   4   3        0.55       -0.17      0.17 o 
   1   4   3      512.97      497.54      7.85 o 
   2   4   3      436.79      468.07      9.85 o 
   3   4   3        5.51        2.41      0.87 o 
   4   4   3        7.33        6.24      1.26 o 
   5   4   3      547.92      537.49     11.84 o 
  -5   5   3       15.85       21.53      4.80 o 
  -4   5   3       43.36       46.18      6.17 o 
  -3   5   3      580.38      570.30     12.48 o 
  -2   5   3      855.54      871.64     15.54 o 
  -1   5   3      146.34      150.48      5.12 o 
   0   5   3      600.70      628.65      9.72 o 
   1   5   3        2.73        7.98      2.03 o 
   2   5   3      321.38      327.69      9.08 o 
   3   5   3      367.32      362.32     10.30 o 
   4   5   3       27.97       27.00      2.32 o 
   5   5   3       29.36       27.36      5.22 o 
  -5   6   3       35.96       35.34     12.11 o 
  -4   6   3      382.17      394.80     14.37 o 
  -3   6   3       74.16       78.65      4.23 o 
  -2   6   3       12.72       12.33      1.23 o 
  -1   6   3      299.06      305.92      7.15 o 
   0   6   3      442.60      443.96      8.68 o 
   1   6   3      572.41      527.98     11.44 o 
   2   6   3       29.30       30.23      3.38 o 
   3   6   3       78.66       79.08      6.73 o 
   4   6   3       54.73       47.14      3.17 o 
   5   6   3      260.25      278.25      9.77 o 
  -4   7   3       65.67       60.74      5.18 o 
  -3   7   3       11.21       10.46      2.07 o 
  -2   7   3      726.64      747.53     15.87 o 
  -1   7   3      113.59      111.23      3.60 o 
   0   7   3      306.26      313.71      6.75 o 
   1   7   3      162.42      164.23      5.59 o 
   2   7   3      101.37      109.94      6.48 o 
   3   7   3      200.08      213.24      9.17 o 
   4   7   3       70.80       71.52      4.15 o 
  -4   8   3       29.32       26.39      3.83 o 
  -3   8   3       69.54       81.40      5.44 o 
  -2   8   3      158.88      165.68      5.89 o 
  -1   8   3       47.82       43.87      2.95 o 
   0   8   3      614.21      587.94     17.80 o 
   1   8   3      491.31      487.39     13.05 o 
   2   8   3      233.22      216.37      7.31 o 
   3   8   3       18.91       20.68      2.40 o 
   4   8   3       17.16       17.39      2.49 o 
  -3   9   3       15.33       15.47      2.81 o 
  -2   9   3      357.45      367.73     10.77 o 
  -1   9   3      136.94      136.75      5.31 o 
   0   9   3       40.21       38.55      3.26 o 
   1   9   3       17.36       14.63      1.94 o 
   2   9   3        0.06       -0.13      0.92 o 
   3   9   3        1.76        2.36      1.26 o 
  -3  10   3       49.07       55.92      7.01 o 
  -2  10   3       10.96       11.30      3.34 o 
  -1  10   3       14.58       16.29      2.51 o 
   0  10   3      769.24      765.65     19.65 o 
   1  10   3      417.14      416.43     12.23 o 
   2  10   3        4.06        5.20      1.54 o 
   3  10   3       16.74       18.68      2.62 o 
  -2  11   3       91.65       94.06      8.52 o 
  -1  11   3      107.57       97.15      6.35 o 
   0  11   3        0.20        0.03      1.18 o 
   1  11   3       13.77        9.68      2.93 o 
   2  11   3       89.15      106.99      7.84 o 
  -4   0   4       48.73       41.92      2.90 o 
  -2   0   4     1856.96     2011.50     37.40 o 
   0   0   4     1498.70     1761.84     46.13 o 
   2   0   4       58.82       43.44      1.61 o 
   4   0   4      351.47      335.12      9.86 o 
  -5   1   4        0.13        0.46      0.64 o 
  -4   1   4        4.40        4.75      0.80 o 
  -3   1   4      572.04      586.38      9.97 o 
  -2   1   4      434.88      487.40      8.04 o 
  -1   1   4     3354.57     3243.56    120.02 o 
   0   1   4      189.12      190.43      2.89 o 
   1   1   4     3469.39     3449.58     44.75 o 
   2   1   4       12.65       14.04      0.80 o 
   3   1   4        6.33        5.02      0.71 o 
   4   1   4       46.79       46.64      2.37 o 
   5   1   4       60.51       62.34      4.37 o 
  -5   2   4       19.70       21.43      2.48 o 
  -4   2   4      606.44      589.03     12.87 o 
  -3   2   4      244.62      237.57      6.38 o 
  -2   2   4      441.54      427.36      6.18 o 
  -1   2   4      684.58      662.50      9.55 o 
   1   2   4     1430.18     1504.37     23.32 o 
   2   2   4      361.36      405.70      6.24 o 
   3   2   4       14.69       11.93      1.17 o 
   4   2   4      982.95      968.89     18.26 o 
   5   2   4       27.35       27.48      2.30 o 
  -5   3   4        0.53        0.01      1.01 o 
  -4   3   4        6.87        4.10      0.95 o 
  -3   3   4      702.92      700.42     12.88 o 
  -2   3   4      877.43      957.84     15.14 o 
  -1   3   4      266.60      262.86      4.23 o 
   0   3   4       79.22       96.38      1.76 o 
   1   3   4     1357.17     1337.59     23.02 o 
   2   3   4      144.77      153.33      3.41 o 
   3   3   4       51.12       48.14      2.33 o 
   4   3   4      645.84      617.09     13.97 o 
   5   3   4       33.44       34.40      2.55 o 
  -5   4   4       96.27       97.58      6.32 o 
  -4   4   4      511.75      494.97     13.19 o 
  -3   4   4       12.05       13.30      1.14 o 
  -2   4   4     1303.38     1306.25     20.47 o 
  -1   4   4      243.09      241.80      4.11 o 
   0   4   4       20.16        9.14      0.56 o 
   1   4   4       77.68       90.57      2.27 o 
   2   4   4       10.15       16.81      1.23 o 
   3   4   4        0.05        0.68      0.59 o 
   4   4   4      294.31      275.51      7.64 o 
   5   4   4       23.91       25.12      2.27 o 
  -5   5   4        0.71       -0.55      1.13 o 
  -4   5   4       48.51       39.48      3.11 o 
  -3   5   4      305.56      300.92      7.38 o 
  -2   5   4       23.87       19.37      1.21 o 
  -1   5   4      404.65      416.22      9.22 o 
   0   5   4      194.46      210.33      4.16 o 
   1   5   4     2234.13     2315.79     44.59 o 
   2   5   4       19.17       19.58      1.86 o 
   3   5   4       78.13       69.96      3.62 o 
   4   5   4        0.01       -0.15      0.76 o 
   5   5   4      212.84      205.34      6.86 o 
  -5   6   4        7.66        8.81      2.37 o 
  -4   6   4      282.70      246.30     10.18 o 
  -3   6   4      200.84      195.83      6.39 o 
  -2   6   4       26.53       32.38      1.72 o 
  -1   6   4      162.74      164.18      5.35 o 
   0   6   4       78.07       65.63      2.15 o 
   1   6   4      111.18      111.65      3.91 o 
   2   6   4        4.63        5.22      1.13 o 
   3   6   4      374.07      402.46     11.50 o 
   4   6   4      267.50      254.34      7.78 o 
  -4   7   4       32.30       37.00      5.89 o 
  -3   7   4      149.99      153.39      5.61 o 
  -2   7   4      172.97      175.42      9.35 o 
  -1   7   4      112.61      107.46      4.35 o 
   0   7   4      176.28      178.58      4.43 o 
   1   7   4      720.60      740.37     18.18 o 
   2   7   4        3.90        3.43      1.06 o 
   3   7   4       47.47       49.96      4.09 o 
   4   7   4        8.99        9.97      1.66 o 
  -4   8   4       13.15       11.79      5.97 o 
  -3   8   4       23.16       24.28      3.24 o 
  -2   8   4        2.88        2.52      1.01 o 
  -1   8   4       49.42       52.07      3.91 o 
   0   8   4      172.06      182.56      5.48 o 
   1   8   4       97.19       98.82      8.92 o 
   2   8   4      142.22      136.99      7.15 o 
   3   8   4      308.83      330.27     13.76 o 
   4   8   4      224.10      224.51      8.38 o 
  -3   9   4       42.90       45.92      8.74 o 
  -2   9   4      275.55      302.20     11.71 o 
  -1   9   4        4.17        5.58      1.26 o 
   0   9   4       37.95       33.58      3.42 o 
   1   9   4      271.65      289.43      9.05 o 
   2   9   4      681.94      681.05     17.95 o 
   3   9   4        0.33       -0.87      0.87 o 
  -3  10   4       62.60       68.41      5.91 o 
  -2  10   4       71.37       79.00      6.08 o 
  -1  10   4      122.75      130.44      7.68 o 
   0  10   4        0.80        1.02      1.04 o 
   1  10   4        2.09        4.51      1.40 o 
   2  10   4       31.57       35.94      3.38 o 
   3  10   4      141.99      142.19     10.40 o 
  -2  11   4       47.50       43.30      4.70 o 
  -1  11   4       31.02       26.66      3.56 o 
   0  11   4        0.09        0.86      1.50 o 
   1  11   4       23.90       20.13      3.20 o 
  -5   0   5      832.56      799.18     35.58 o 
  -3   0   5      559.00      529.66     12.84 o 
  -1   0   5      565.43      527.48     11.55 o 
   1   0   5        8.61        7.46      0.59 o 
   3   0   5     3080.62     3196.69     59.31 o 
   5   0   5      219.82      212.66      7.76 o 
  -5   1   5        1.29        0.39      1.01 o 
  -4   1   5      243.99      246.38      5.64 o 
  -3   1   5       22.97       21.57      1.35 o 
  -2   1   5      162.15      159.67      3.08 o 
  -1   1   5      495.07      517.43      8.76 o 
   0   1   5     2223.98     2100.87     55.04 o 
   1   1   5        4.03        0.40      0.20 o 
   2   1   5       19.90       13.19      0.74 o 
   3   1   5        8.81       10.11      0.92 o 
   4   1   5      455.39      458.62      8.89 o 
   5   1   5       24.99       26.19      2.01 o 
  -5   2   5       98.72      102.21      4.77 o 
  -4   2   5      132.61      120.91      5.53 o 
  -3   2   5      508.02      561.39     11.69 o 
  -2   2   5      487.84      509.80      8.34 o 
  -1   2   5      283.44      308.07      4.89 o 
   0   2   5      614.79      593.19      9.38 o 
   1   2   5     1061.27     1108.00     16.03 o 
   2   2   5       13.40       11.60      1.25 o 
   3   2   5      443.20      439.92      9.22 o 
   4   2   5      105.22       93.49      3.47 o 
   5   2   5       15.49       14.99      1.73 o 
  -5   3   5       63.96       65.04      4.40 o 
  -4   3   5       82.28       83.11      3.34 o 
  -3   3   5      178.98      187.13      4.33 o 
  -2   3   5      583.31      599.35      9.75 o 
  -1   3   5      504.65      512.92      8.13 o 
   0   3   5     3004.07     3026.35     42.54 o 
   1   3   5        0.30       -0.27      0.27 o 
   2   3   5        0.14        0.61      0.38 o 
   3   3   5      143.82      132.67      5.49 o 
   4   3   5      569.96      571.48     11.82 o 
   5   3   5        1.02        0.77      0.93 o 
  -5   4   5      179.27      170.02      8.23 o 
  -4   4   5        4.98        6.43      1.31 o 
  -3   4   5       54.40       47.60      1.99 o 
  -2   4   5      798.79      836.48     19.02 o 
  -1   4   5     2249.07     2314.22     44.10 o 
   0   4   5      307.46      340.24      5.34 o 
   1   4   5      682.22      722.47     13.39 o 
   2   4   5     1151.10     1147.10     20.28 o 
   3   4   5      395.37      413.36      8.66 o 
   4   4   5       33.65       32.91      2.54 o 
   5   4   5        5.38        5.14      1.28 o 
  -5   5   5       15.88       15.65      2.75 o 
  -4   5   5      144.67      146.04      6.96 o 
  -3   5   5      230.23      237.53      7.05 o 
  -2   5   5       32.09       32.76      1.57 o 
  -1   5   5       58.14       52.97      2.12 o 
   0   5   5      769.63      744.00     12.25 o 
   1   5   5        0.09        0.69      0.49 o 
   2   5   5      130.86      135.66      4.84 o 
   3   5   5        6.87        8.24      1.29 o 
   4   5   5      174.44      190.38      6.08 o 
   5   5   5        9.98        7.41      1.83 o 
  -5   6   5      102.24      103.21      6.68 o 
  -4   6   5      129.68      121.91      6.47 o 
  -3   6   5      231.42      233.00      9.22 o 
  -2   6   5       14.31       17.67      1.25 o 
  -1   6   5      366.90      379.36      8.45 o 
   0   6   5      162.05      162.54      3.92 o 
   1   6   5       26.31       27.63      1.84 o 
   2   6   5       80.56       76.84      4.47 o 
   3   6   5      184.54      201.27      7.00 o 
   4   6   5       30.10       35.00      3.71 o 
  -4   7   5      151.36      152.72      7.66 o 
  -3   7   5      387.31      384.07     13.62 o 
  -2   7   5        9.40       12.93      1.55 o 
  -1   7   5      388.27      387.81      8.91 o 
   0   7   5      620.36      572.81     11.08 o 
   1   7   5      370.83      349.35     16.41 o 
   2   7   5       39.07       38.41      4.06 o 
   3   7   5        1.29        1.23      1.00 o 
   4   7   5      204.56      219.72      8.14 o 
  -4   8   5       66.04       74.92      9.62 o 
  -3   8   5      300.66      304.78     22.29 o 
  -2   8   5      126.92      125.31      4.83 o 
  -1   8   5       34.73       39.24      2.77 o 
   0   8   5      465.60      477.43     12.72 o 
   1   8   5      100.93       96.69      5.11 o 
   2   8   5      136.71      134.33      5.43 o 
   3   8   5      230.16      209.42      7.62 o 
   4   8   5        0.30        1.60      1.36 o 
  -3   9   5        0.64       -0.41      1.91 o 
  -2   9   5       41.88       47.68      8.57 o 
  -1   9   5      367.45      362.82     10.45 o 
   0   9   5      402.57      425.17     11.93 o 
   1   9   5       84.63       87.96      4.41 o 
   2   9   5       86.50       81.80      4.87 o 
   3   9   5        0.01       -0.02      1.05 o 
  -2  10   5       80.44       79.61      6.04 o 
  -1  10   5      240.13      217.31      9.39 o 
   0  10   5        9.38        9.99      2.32 o 
   1  10   5        1.20        1.83      1.15 o 
   2  10   5       16.77       22.91      3.28 o 
  -1  11   5       77.32       92.69      6.76 o 
   0  11   5       91.28       89.42      9.18 o 
   1  11   5      225.19      212.39      9.81 o 
  -4   0   6      279.04      279.02      8.11 o 
  -2   0   6      324.00      316.46      8.02 o 
   0   0   6      512.68      522.65     18.65 o 
   2   0   6       25.31       17.47      1.18 o 
   4   0   6       17.42       14.46      1.98 o 
  -5   1   6      227.31      221.35      9.51 o 
  -4   1   6       22.53       24.17      1.51 o 
  -3   1   6       81.90       88.30      2.31 o 
  -2   1   6      116.74      113.35      2.30 o 
   0   1   6       70.37       77.58      1.42 o 
   1   1   6      380.14      395.07      5.37 o 
   2   1   6      312.55      345.79      5.15 o 
   3   1   6      359.10      347.73      8.53 o 
   4   1   6      153.46      155.85      4.16 o 
   5   1   6        3.28        3.12      1.02 o 
  -5   2   6      137.24      128.64      6.76 o 
  -4   2   6      387.46      367.70      7.12 o 
  -3   2   6       19.68       27.13      1.61 o 
  -2   2   6     2859.95     2984.36     44.96 o 
  -1   2   6      320.44      359.19      6.44 o 
   0   2   6     2464.05     2449.95     36.88 o 
   1   2   6      409.16      438.89      7.80 o 
   2   2   6     1054.63     1056.62     15.65 o 
   3   2   6      301.31      294.11      6.01 o 
   4   2   6       99.71      101.55      3.56 o 
   5   2   6       58.38       59.51      3.38 o 
  -5   3   6      407.28      394.18     21.43 o 
  -4   3   6       97.71       96.64      4.00 o 
  -3   3   6      105.94      102.51      3.19 o 
  -2   3   6      387.17      392.47      6.59 o 
  -1   3   6      194.05      153.68      2.59 o 
   0   3   6      287.42      297.92      4.76 o 
   1   3   6     2144.10     2220.20     31.46 o 
   2   3   6        0.72        1.23      0.45 o 
   3   3   6     1011.13      990.28     17.99 o 
   4   3   6       67.40       68.38      3.29 o 
   5   3   6        0.54        1.01      0.99 o 
  -5   4   6        2.44        2.20      1.47 o 
  -4   4   6       80.74       94.40      7.41 o 
  -3   4   6      301.00      298.55      8.54 o 
  -2   4   6      342.14      340.73      6.02 o 
  -1   4   6      111.45      137.17      2.76 o 
   0   4   6      430.74      405.73      6.93 o 
   1   4   6        7.66       10.75      0.91 o 
   2   4   6      105.65       95.61      2.62 o 
   3   4   6       48.88       46.92      2.44 o 
   4   4   6        6.26        8.23      1.93 o 
   5   4   6       77.43       81.36      4.61 o 
  -5   5   6      227.78      213.31      9.59 o 
  -4   5   6       81.68       92.49      9.58 o 
  -3   5   6       48.24       48.90      2.58 o 
  -2   5   6       93.75      100.04      2.64 o 
  -1   5   6      286.72      272.04      5.56 o 
   0   5   6      391.32      420.03      8.12 o 
   1   5   6      192.77      211.34      5.38 o 
   2   5   6      143.72      152.41      5.30 o 
   3   5   6     1179.26     1088.20     22.34 o 
   4   5   6      209.11      189.73      6.09 o 
   5   5   6       45.83       41.03      3.75 o 
  -4   6   6       46.45       51.69      5.12 o 
  -3   6   6       76.55       72.75      6.67 o 
  -2   6   6      592.09      592.31     11.04 o 
  -1   6   6       17.38       16.09      2.54 o 
   0   6   6      369.66      392.35      8.81 o 
   1   6   6      880.87      896.60     18.35 o 
   2   6   6      181.30      166.67      5.82 o 
   3   6   6        4.19        5.16      1.15 o 
   4   6   6        0.15       -0.14      1.07 o 
  -4   7   6        1.42        2.03      2.67 o 
  -3   7   6        5.73        6.41      1.71 o 
  -2   7   6        9.05        9.48      1.31 o 
  -1   7   6      293.01      291.80     11.01 o 
   0   7   6       13.15       12.96      1.33 o 
   1   7   6        0.38        0.26      0.71 o 
   2   7   6      117.09      130.08      5.13 o 
   3   7   6      295.84      300.07      9.54 o 
   4   7   6       32.64       33.52      3.31 o 
  -4   8   6       24.81       21.07      4.15 o 
  -3   8   6       69.87       61.11      4.98 o 
  -2   8   6      191.73      190.29      8.07 o 
  -1   8   6       15.81       17.23      1.86 o 
   0   8   6      260.73      268.53      8.17 o 
   1   8   6      161.36      157.98      5.77 o 
   2   8   6      108.48      104.29      4.71 o 
   3   8   6       84.45       80.29      4.94 o 
   4   8   6       14.39       19.17      3.16 o 
  -3   9   6       17.08       19.38      2.98 o 
  -2   9   6      102.69      113.30     10.76 o 
  -1   9   6      101.72      110.37      5.84 o 
   0   9   6        6.19        8.00      1.53 o 
   1   9   6       86.58       89.43      4.45 o 
   2   9   6      241.91      244.99     15.14 o 
   3   9   6       81.28       77.17      5.07 o 
  -2  10   6        1.43        0.48      1.24 o 
  -1  10   6       73.37       69.94      5.46 o 
   0  10   6       10.70       16.49      2.81 o 
   1  10   6      416.24      412.30     15.13 o 
   2  10   6      119.84      109.68      6.48 o 
  -1  11   6       29.81       32.41      3.89 o 
   0  11   6        7.68        9.94      2.41 o 
   1  11   6       28.88       25.29      6.07 o 
  -5   0   7       83.76       86.44      7.43 o 
  -3   0   7      530.22      513.72     12.40 o 
   1   0   7      530.58      474.49     11.48 o 
   3   0   7     1298.34     1346.26     37.90 o 
   5   0   7      198.78      215.69      7.92 o 
  -5   1   7        4.82        2.43      2.84 o 
  -4   1   7       34.86       37.72      1.85 o 
  -3   1   7       23.32       27.25      1.43 o 
  -2   1   7      494.18      442.77      7.19 o 
  -1   1   7        3.63        3.07      0.37 o 
   0   1   7      172.83      170.50      2.96 o 
   1   1   7      313.70      302.17      4.07 o 
   2   1   7     3022.56     3187.16     39.34 o 
   3   1   7       14.22       15.39      1.37 o 
   4   1   7       61.91       60.86      3.05 o 
   5   1   7        1.54        1.29      0.96 o 
  -5   2   7        1.12       -0.95      2.25 o 
  -4   2   7        3.74        3.17      0.70 o 
  -3   2   7      187.00      173.04      4.41 o 
  -2   2   7     1006.87     1061.01     17.90 o 
  -1   2   7      187.01      170.06      3.29 o 
   0   2   7       43.30       44.12      0.89 o 
   1   2   7       87.55       69.30      1.64 o 
   2   2   7       18.86       22.94      1.88 o 
   3   2   7       47.60       43.72      2.07 o 
   4   2   7      166.48      158.14      4.70 o 
   5   2   7      275.55      274.13      7.29 o 
  -5   3   7       21.25       21.05      3.04 o 
  -4   3   7       17.84       21.72      2.70 o 
  -3   3   7      204.70      205.61      5.77 o 
  -2   3   7      421.38      423.41      7.80 o 
  -1   3   7      140.55      158.90      3.67 o 
   0   3   7       13.73       15.59      0.77 o 
   1   3   7      251.09      261.79      5.91 o 
   2   3   7     1000.36      996.59     16.12 o 
   3   3   7      301.19      285.91      6.52 o 
   4   3   7        8.97       11.36      1.42 o 
   5   3   7       29.27       27.43      2.36 o 
  -5   4   7       66.87       70.83      5.59 o 
  -4   4   7      453.91      443.37     15.49 o 
  -3   4   7      849.77      878.65     17.76 o 
  -2   4   7      166.28      180.67      3.53 o 
  -1   4   7     2161.55     2203.07     36.96 o 
   0   4   7       80.62       70.53      1.77 o 
   1   4   7      448.17      436.46      8.44 o 
   2   4   7        2.68        2.30      0.58 o 
   3   4   7       95.51       87.98      3.06 o 
   4   4   7        0.03        0.39      0.85 o 
   5   4   7      297.70      300.49      9.82 o 
  -5   5   7        1.18        2.05      1.71 o 
  -4   5   7       28.09       23.94      2.93 o 
  -3   5   7      124.67      121.40      4.25 o 
  -2   5   7       82.81       81.16      2.24 o 
  -1   5   7      167.42      161.93      4.00 o 
   0   5   7       70.45       71.35      2.17 o 
   1   5   7       24.44       24.09      1.64 o 
   2   5   7      604.88      646.92     16.18 o 
   3   5   7       12.39       15.45      1.68 o 
   4   5   7       56.23       61.87      3.66 o 
   5   5   7        0.27        0.83      1.17 o 
  -4   6   7      131.66      131.55      6.69 o 
  -3   6   7      280.06      282.95     10.45 o 
  -2   6   7       42.49       36.59      1.68 o 
  -1   6   7      501.05      468.23     10.03 o 
   0   6   7       76.55       87.01      4.03 o 
   1   6   7      339.22      335.95      7.98 o 
   2   6   7      435.50      392.53     10.95 o 
   3   6   7       33.62       38.99      2.71 o 
   4   6   7      115.93      117.22      8.37 o 
  -4   7   7        0.02        1.46      1.30 o 
  -3   7   7      101.68      104.58      5.85 o 
  -2   7   7      143.02      153.27      5.60 o 
  -1   7   7      624.14      598.58     14.75 o 
   0   7   7       44.01       45.62      3.92 o 
   1   7   7      144.98      146.25      4.52 o 
   2   7   7      172.22      162.54      6.87 o 
   3   7   7        0.62        1.01      1.08 o 
   4   7   7       63.46       65.95      4.67 o 
  -4   8   7      169.94      186.22      8.94 o 
  -3   8   7       61.65       70.15      4.91 o 
  -2   8   7       84.27       84.37      5.09 o 
  -1   8   7       84.33       86.33      3.69 o 
   0   8   7      500.92      500.52     13.28 o 
   1   8   7      414.32      410.72     11.52 o 
   2   8   7        2.41        1.89      1.06 o 
   3   8   7       19.59       22.32      2.62 o 
  -3   9   7        1.31        2.91      1.61 o 
  -2   9   7      258.89      243.73     10.00 o 
  -1   9   7      277.98      290.27     17.80 o 
   0   9   7      100.24       90.58     12.96 o 
   1   9   7        1.24        0.28      0.94 o 
   2   9   7      163.58      150.53      6.15 o 
   3   9   7        5.09        5.54      2.04 o 
  -2  10   7        0.09        0.24      1.21 o 
  -1  10   7      135.54      133.48      6.89 o 
   0  10   7      295.61      299.93     12.14 o 
   1  10   7       20.77       24.87      4.38 o 
   2  10   7        4.35        8.60      2.22 o 
  -1  11   7       64.38       62.02      5.42 o 
   0  11   7       31.96       30.59      4.38 o 
   1  11   7       99.12       94.06      6.95 o 
  -4   0   8      363.87      355.16     15.20 o 
  -2   0   8       10.56        8.90      0.75 o 
   0   0   8     2893.33     3033.03    112.29 o 
   2   0   8      239.61      272.71      6.13 o 
   4   0   8      174.93      172.71      6.33 o 
  -5   1   8       92.20       91.92      5.45 o 
  -4   1   8        2.68        1.84      0.60 o 
  -3   1   8      585.72      594.55     10.87 o 
  -2   1   8      118.67      121.59      2.29 o 
  -1   1   8      125.16      125.93      4.05 o 
   0   1   8      149.57      148.03      2.45 o 
   1   1   8     1197.56     1176.61     14.11 o 
   2   1   8      204.68      221.05      3.69 o 
   3   1   8        0.15        0.27      0.51 o 
   4   1   8      155.79      161.05      4.77 o 
   5   1   8      381.11      395.22      9.44 o 
  -5   2   8       52.79       56.33      4.78 o 
  -4   2   8      279.84      282.21      6.64 o 
  -3   2   8       97.11       92.58      3.02 o 
  -2   2   8     1268.62     1248.81     27.06 o 
  -1   2   8      208.87      212.84      3.99 o 
   0   2   8     1543.38     1565.39     26.41 o 
   1   2   8        7.99        7.07      0.61 o 
   2   2   8      737.49      721.42     14.54 o 
   3   2   8      210.49      199.03      4.59 o 
   4   2   8       10.96       10.40      1.36 o 
   5   2   8        2.62        0.98      1.20 o 
  -5   3   8        6.50        9.09      2.10 o 
  -4   3   8        9.58        8.64      1.77 o 
  -3   3   8      723.63      725.08     17.02 o 
  -2   3   8      265.18      289.76      5.44 o 
  -1   3   8        3.93        4.22      0.65 o 
   0   3   8        0.75        3.92      0.46 o 
   1   3   8      438.95      412.31      7.14 o 
   2   3   8       15.38       17.99      1.17 o 
   3   3   8      148.03      134.89      3.91 o 
   4   3   8       67.97       62.07      4.34 o 
   5   3   8      446.78      445.48     11.73 o 
  -5   4   8        0.41       -0.34      1.12 o 
  -4   4   8       42.42       44.77      3.81 o 
  -3   4   8        0.19        0.58      0.58 o 
  -2   4   8       49.54       42.87      1.22 o 
  -1   4   8      127.77      134.47      2.52 o 
   0   4   8     1052.89     1059.44     16.75 o 
   1   4   8      241.87      257.12      4.95 o 
   2   4   8      765.99      751.99     12.69 o 
   3   4   8      165.82      153.76      4.39 o 
   4   4   8       34.94       29.11      2.49 o 
   5   4   8       83.05       85.11      4.80 o 
  -5   5   8        1.62        1.19      1.43 o 
  -4   5   8       23.00       18.68      4.21 o 
  -3   5   8      778.80      740.49     22.23 o 
  -2   5   8       61.37       57.03      1.76 o 
  -1   5   8       31.95       40.45      1.71 o 
   0   5   8      951.40      981.09     17.39 o 
   1   5   8       64.82       58.17      2.31 o 
   2   5   8        7.12       11.79      1.19 o 
   3   5   8       60.85       57.09      4.78 o 
   4   5   8       71.01       70.54      4.80 o 
  -4   6   8        0.59        3.59      1.49 o 
  -3   6   8       67.44       68.70      5.51 o 
  -2   6   8      298.10      299.52      8.14 o 
  -1   6   8      192.24      207.27      5.11 o 
   0   6   8      321.65      316.23      7.38 o 
   1   6   8      180.29      178.82      5.00 o 
   2   6   8      850.70      801.01     19.79 o 
   3   6   8      175.51      169.38      5.45 o 
   4   6   8      195.52      196.97      7.56 o 
  -4   7   8       13.74       12.89      2.50 o 
  -3   7   8      175.25      161.81      7.33 o 
  -2   7   8      223.33      243.94      9.17 o 
  -1   7   8       21.92       18.88      1.76 o 
   0   7   8      350.83      342.30      9.94 o 
   1   7   8      409.16      398.00     10.98 o 
   2   7   8      116.91      142.52      5.56 o 
   3   7   8       61.75       61.94      6.18 o 
   4   7   8        0.12        0.13      1.22 o 
  -3   8   8        0.23        0.69      1.16 o 
  -2   8   8      170.24      176.93     10.91 o 
  -1   8   8       18.66       12.56      2.20 o 
   0   8   8        0.05        0.58      0.80 o 
   1   8   8       14.92       14.30      1.86 o 
   2   8   8      183.95      180.28      9.87 o 
   3   8   8      171.24      178.91      7.07 o 
  -3   9   8       19.32       15.61      5.02 o 
  -2   9   8       57.33       64.26      7.88 o 
  -1   9   8        1.12        3.29      1.37 o 
   0   9   8      253.07      247.49     10.15 o 
   1   9   8      199.60      190.59      8.65 o 
   2   9   8      162.87      163.74      8.01 o 
   3   9   8        4.52        6.15      2.68 o 
  -2  10   8        2.56        3.97      1.70 o 
  -1  10   8       63.72       75.40      5.67 o 
   0  10   8       45.89       42.59      4.37 o 
   1  10   8        3.84        4.13      1.78 o 
   2  10   8       31.13       34.04      4.13 o 
   0  11   8       10.90        9.77      2.43 o 
  -5   0   9       10.05        8.63      2.78 o 
  -3   0   9     1735.56     1744.39     37.85 o 
  -1   0   9        9.20        9.30      1.03 o 
   1   0   9     2844.62     2881.12     53.22 o 
   3   0   9      658.65      649.27     13.89 o 
   5   0   9       42.68       39.31      4.54 o 
  -5   1   9        6.96        3.24      2.44 o 
  -4   1   9      236.63      238.98      6.24 o 
  -3   1   9       59.98       60.98      1.90 o 
  -2   1   9       88.07       84.47      2.25 o 
  -1   1   9        2.83        2.39      0.56 o 
   0   1   9      288.13      257.96      4.04 o 
   1   1   9      179.51      204.30      3.37 o 
   2   1   9       50.55       45.01      1.55 o 
   3   1   9      284.67      295.60      6.37 o 
   4   1   9      622.14      637.16     16.67 o 
   5   1   9        1.72        2.01      1.18 o 
  -5   2   9       18.18       17.93      3.25 o 
  -4   2   9        7.95        6.10      0.96 o 
  -3   2   9       57.44       54.34      1.91 o 
  -2   2   9      122.97      128.02      3.14 o 
  -1   2   9     1523.94     1520.97     33.24 o 
   0   2   9        0.01       -0.23      0.23 o 
   1   2   9     1385.15     1435.58     24.65 o 
   2   2   9       51.99       60.47      1.69 o 
   3   2   9      838.49      815.56     13.93 o 
   4   2   9        3.69        3.09      0.99 o 
   5   2   9       26.78       30.98      2.86 o 
  -5   3   9       56.20       52.11     10.23 o 
  -4   3   9      352.45      349.81     12.24 o 
  -3   3   9      251.33      258.13      6.86 o 
  -2   3   9      401.95      411.22      8.62 o 
  -1   3   9       45.61       45.48      1.42 o 
   0   3   9      416.27      375.27      6.15 o 
   1   3   9       26.37       24.56      1.18 o 
   2   3   9        8.29       12.76      1.22 o 
   3   3   9        0.28       -0.53      0.53 o 
   4   3   9      345.10      339.35      8.05 o 
   5   3   9        1.06        2.74      1.26 o 
  -5   4   9        9.54        8.30      2.09 o 
  -4   4   9      141.53      142.10      6.47 o 
  -3   4   9       13.54       19.46      2.34 o 
  -2   4   9      148.73      156.57      4.78 o 
  -1   4   9      473.43      491.46     10.08 o 
   0   4   9      231.26      234.23      5.18 o 
   1   4   9     1681.97     1775.32     27.59 o 
   2   4   9       26.66       29.34      1.59 o 
   3   4   9        0.94        2.19      0.80 o 
   4   4   9       19.72       21.93      2.78 o 
   5   4   9       92.87      110.36      6.34 o 
  -4   5   9      414.05      416.12     14.33 o 
  -3   5   9       96.41       87.71      4.51 o 
  -2   5   9      132.62      118.78      2.72 o 
  -1   5   9       44.42       46.15      1.27 o 
   0   5   9     1037.23     1044.53     18.45 o 
   1   5   9      324.89      330.29      6.78 o 
   2   5   9      139.60      130.86      3.72 o 
   3   5   9       44.37       46.10      2.95 o 
   4   5   9      706.44      743.87     19.67 o 
  -4   6   9        0.32        1.87      1.30 o 
  -3   6   9        0.89        1.03      0.96 o 
  -2   6   9      221.95      210.81      5.01 o 
  -1   6   9      203.76      206.07      5.35 o 
   0   6   9      232.78      223.21      5.62 o 
   1   6   9      112.94      124.73      3.92 o 
   2   6   9      120.89      116.71      5.69 o 
   3   6   9        0.37        0.56      0.92 o 
   4   6   9        8.85       10.97      2.06 o 
  -4   7   9      319.53      317.65     14.20 o 
  -3   7   9        0.88        2.61      1.97 o 
  -2   7   9      116.63      114.35      8.90 o 
  -1   7   9       80.98       80.54      4.23 o 
   0   7   9      305.35      311.98      9.28 o 
   1   7   9       76.44       59.96      5.33 o 
   2   7   9       64.52       53.90      6.08 o 
   3   7   9      255.92      261.39      8.83 o 
   4   7   9       60.71       68.32      6.98 o 
  -3   8   9      115.11      122.92      7.18 o 
  -2   8   9      331.09      316.12     11.56 o 
  -1   8   9      128.33      115.03      5.60 o 
   0   8   9       33.06       25.56      3.10 o 
   1   8   9       14.02       11.14      2.19 o 
   2   8   9        5.86        7.69      2.24 o 
   3   8   9       55.00       48.32      4.72 o 
  -3   9   9       53.55       53.61      4.85 o 
  -2   9   9        5.43        8.42      2.00 o 
  -1   9   9      142.36      143.99      6.87 o 
   0   9   9      217.12      230.25      9.72 o 
   1   9   9      129.67      127.89      6.81 o 
   2   9   9        9.36       14.37      2.72 o 
   3   9   9       85.68       87.67      6.73 o 
  -2  10   9      141.45      153.92      7.65 o 
  -1  10   9       68.32       66.62      8.31 o 
   0  10   9        0.63        0.80      1.30 o 
   1  10   9       14.36       18.73      5.47 o 
   2  10   9       21.35       19.94      3.24 o 
  -4   0  10       65.24       61.04      3.88 o 
  -2   0  10      545.89      536.66     21.52 o 
   0   0  10     1126.10     1188.86     25.39 o 
   2   0  10      338.76      319.83      7.49 o 
   4   0  10      626.43      614.96     20.18 o 
  -5   1  10      342.99      347.97     12.82 o 
  -4   1  10        1.45        1.26      0.77 o 
  -3   1  10        8.87       10.24      0.80 o 
  -2   1  10       73.94       81.97      2.23 o 
  -1   1  10     2506.90     2468.60     64.82 o 
   0   1  10        0.46        0.01      0.26 o 
   1   1  10       56.80       64.47      1.58 o 
   2   1  10      177.96      181.03      3.22 o 
   3   1  10       15.61       20.27      1.44 o 
   4   1  10        0.05       -0.19      0.73 o 
   5   1  10        5.74        5.01      1.47 o 
  -5   2  10        9.01        6.96      2.20 o 
  -4   2  10      399.10      382.79      8.91 o 
  -3   2  10       47.48       45.38      2.19 o 
  -2   2  10        2.94        3.85      0.63 o 
  -1   2  10        0.42        0.59      0.51 o 
   0   2  10      579.01      571.87     11.40 o 
   1   2  10       71.26       68.92      2.11 o 
   2   2  10       79.39       73.52      1.93 o 
   3   2  10      110.02      113.46      3.23 o 
   4   2  10      439.47      473.29     10.31 o 
   5   2  10        9.96       13.82      2.03 o 
  -5   3  10      311.62      322.48     24.46 o 
  -4   3  10        3.84        3.87      1.31 o 
  -3   3  10       84.52       78.42      3.84 o 
  -2   3  10       75.45       81.51      2.37 o 
  -1   3  10      888.08      881.87     19.78 o 
   0   3  10       30.48       33.27      1.47 o 
   1   3  10       22.58       14.97      1.05 o 
   2   3  10        5.49        5.15      0.73 o 
   3   3  10      535.39      511.10      9.53 o 
   4   3  10      120.05      116.05      4.55 o 
   5   3  10       12.11       14.18      2.07 o 
  -5   4  10       51.62       46.77      4.31 o 
  -4   4  10      280.66      285.26     17.35 o 
  -3   4  10       22.34       24.34      2.38 o 
  -2   4  10      469.09      467.02      9.83 o 
  -1   4  10       24.07       24.45      1.36 o 
   0   4  10       25.03       25.00      0.88 o 
   1   4  10      397.54      392.34      7.81 o 
   2   4  10      816.84      767.04     12.94 o 
   3   4  10        0.00        0.37      0.66 o 
   4   4  10      219.30      228.21     13.25 o 
  -4   5  10       20.40       20.52      4.24 o 
  -3   5  10      245.52      263.03      9.45 o 
  -2   5  10       55.61       59.54      2.66 o 
  -1   5  10      113.87      106.30      6.01 o 
   0   5  10       49.71       47.50      2.19 o 
   1   5  10      156.58      141.38      4.97 o 
   2   5  10      239.26      223.11      5.38 o 
   3   5  10      273.81      260.15      8.41 o 
   4   5  10       25.22       32.87      3.25 o 
  -4   6  10      163.37      169.53      7.71 o 
  -3   6  10       53.28       56.79      3.83 o 
  -2   6  10      239.73      223.83      6.05 o 
  -1   6  10      734.46      699.09     13.80 o 
   0   6  10      233.81      238.76      6.42 o 
   1   6  10        1.67        1.95      0.85 o 
   2   6  10      253.97      247.54      7.86 o 
   3   6  10       23.60       15.47      2.13 o 
   4   6  10       78.31       84.93      7.44 o 
  -4   7  10        4.40        7.03      2.00 o 
  -3   7  10       13.71       10.77      2.55 o 
  -2   7  10        1.41        2.23      1.04 o 
  -1   7  10      384.91      421.32     19.55 o 
   0   7  10      279.58      281.69      8.18 o 
   1   7  10      507.77      511.36     13.48 o 
   2   7  10      314.35      317.92     12.72 o 
   3   7  10      369.81      363.43     13.81 o 
  -3   8  10      193.47      213.53     14.43 o 
  -2   8  10       38.18       41.59      4.13 o 
  -1   8  10       32.12       32.73      5.16 o 
   0   8  10      184.74      166.72      7.58 o 
   1   8  10      248.45      253.54     14.94 o 
   2   8  10       79.07       77.17      5.87 o 
   3   8  10       22.40       21.00      4.15 o 
  -2   9  10       44.35       59.92      4.82 o 
  -1   9  10      136.70      131.26     10.07 o 
   0   9  10        5.98        3.76      1.60 o 
   1   9  10        7.74        8.77      2.17 o 
   2   9  10      139.10      138.11      7.39 o 
  -1  10  10       12.22        9.96      3.64 o 
   0  10  10      185.79      191.11     11.16 o 
   1  10  10      190.79      204.84      9.55 o 
  -5   0  11       92.77      110.62      8.38 o 
  -3   0  11      132.10      121.87      3.70 o 
  -1   0  11        1.39        1.67      0.60 o 
   1   0  11        9.77       12.13      0.98 o 
   3   0  11      350.06      352.89     10.04 o 
   5   0  11        4.24        8.87      2.42 o 
  -5   1  11        0.04        0.10      1.63 o 
  -4   1  11      210.29      208.72      7.28 o 
  -3   1  11        4.46        4.10      0.72 o 
  -2   1  11      798.81      791.60     13.46 o 
  -1   1  11        5.11        6.12      1.27 o 
   0   1  11      576.12      585.13      8.61 o 
   1   1  11       87.39       89.37      1.88 o 
   2   1  11     2252.37     2246.99     30.11 o 
   3   1  11       68.51       71.85      2.60 o 
   4   1  11        0.01        0.12      0.83 o 
   5   1  11        0.68        2.45      1.28 o 
  -5   2  11      118.07      121.46      6.34 o 
  -4   2  11       12.59       13.10      1.37 o 
  -3   2  11      130.33      120.83      3.86 o 
  -2   2  11       84.68       92.66      2.91 o 
  -1   2  11      355.19      346.42     10.43 o 
   0   2  11      185.45      199.05      4.03 o 
   1   2  11      605.37      621.40      9.55 o 
   2   2  11       37.79       34.02      1.54 o 
   3   2  11      758.15      747.60     13.01 o 
   4   2  11       12.95       19.38      2.11 o 
   5   2  11       69.47       87.66      4.84 o 
  -5   3  11        1.01        0.18      1.26 o 
  -4   3  11        0.04        0.30      0.90 o 
  -3   3  11       91.52       94.31      4.25 o 
  -2   3  11      837.58      813.95     18.62 o 
  -1   3  11       14.53       12.15      0.84 o 
   0   3  11      664.69      691.82     13.88 o 
   1   3  11       10.07       12.53      0.87 o 
   2   3  11      109.51      111.32      3.08 o 
   3   3  11        4.78        3.68      0.82 o 
   4   3  11      139.41      148.95      5.34 o 
  -4   4  11       14.92       13.91      2.10 o 
  -3   4  11       38.35       36.81      2.66 o 
  -2   4  11        0.24        0.86      0.47 o 
  -1   4  11      519.82      510.33     12.24 o 
   0   4  11       28.34       31.42      2.12 o 
   1   4  11      273.22      271.31      5.82 o 
   2   4  11        8.02        8.56      0.94 o 
   3   4  11      466.01      489.72     11.52 o 
   4   4  11        2.33        2.15      1.07 o 
  -4   5  11       55.22       52.27      4.24 o 
  -3   5  11      115.88      112.09      8.50 o 
  -2   5  11      772.57      779.80     22.49 o 
  -1   5  11      172.22      171.88      5.21 o 
   0   5  11      424.73      428.04      7.36 o 
   1   5  11       27.65       36.44      2.09 o 
   2   5  11        4.92        6.75      1.41 o 
   3   5  11       38.63       36.36      3.03 o 
   4   5  11       32.58       29.63      3.89 o 
  -4   6  11      371.84      388.38     13.81 o 
  -3   6  11        0.98        0.21      0.90 o 
  -2   6  11        0.38        0.43      0.76 o 
  -1   6  11      377.88      385.43     18.62 o 
   0   6  11      221.37      214.34      5.24 o 
   1   6  11      695.30      667.97     16.58 o 
   2   6  11       18.85       18.50      2.08 o 
   3   6  11      302.07      309.72     17.11 o 
   4   6  11       30.92       21.98      3.44 o 
  -3   7  11       59.57       57.41      3.98 o 
  -2   7  11       77.82       93.19      4.73 o 
  -1   7  11       22.57       19.44      3.84 o 
   0   7  11       52.32       42.92      4.06 o 
   1   7  11       31.63       32.51      3.47 o 
   2   7  11       55.32       63.19      4.99 o 
   3   7  11        3.35        4.11      1.85 o 
  -3   8  11       12.09        8.66      2.03 o 
  -2   8  11       26.79       29.93      3.13 o 
  -1   8  11      181.19      177.43     11.63 o 
   0   8  11       34.62       34.80      3.61 o 
   1   8  11      121.06      127.82      6.62 o 
   2   8  11       21.35       22.78      3.25 o 
   3   8  11      179.24      174.73      8.75 o 
  -2   9  11       74.54       69.74      4.76 o 
  -1   9  11       71.59       69.00      8.09 o 
   0   9  11        0.12       -0.21      1.03 o 
   1   9  11      139.31      144.91      7.48 o 
   2   9  11       81.30       82.69      7.41 o 
  -1  10  11        0.48        0.28      2.18 o 
   0  10  11      334.64      340.54     13.45 o 
   1  10  11        0.06       -0.49      1.38 o 
  -4   0  12      426.45      414.91     13.27 o 
  -2   0  12     2200.16     2227.69     58.87 o 
   0   0  12      366.74      373.66      8.50 o 
   2   0  12       94.81      104.60      3.44 o 
   4   0  12      238.19      232.65      9.91 o 
  -5   1  12       36.54       39.80      3.89 o 
  -4   1  12       20.43       19.56      1.64 o 
  -3   1  12      181.90      186.19      8.33 o 
  -2   1  12       77.58       69.64      1.79 o 
  -1   1  12      111.07       45.05      2.91 o 
   0   1  12      131.18      129.51      2.53 o 
   1   1  12      463.74      430.28      6.42 o 
   2   1  12       30.14       31.75      1.42 o 
   3   1  12      273.96      258.02      6.22 o 
   4   1  12        1.78        1.79      1.02 o 
  -5   2  12        0.58        2.27      1.48 o 
  -4   2  12        1.28        1.52      0.74 o 
  -3   2  12       19.40       20.55      1.51 o 
  -2   2  12      246.45      245.44      7.57 o 
  -1   2  12       35.82       38.13      2.15 o 
   0   2  12      169.14      187.93      3.88 o 
   1   2  12       94.52       96.61      2.20 o 
   2   2  12       30.24       35.18      1.57 o 
   3   2  12       35.47       30.14      1.81 o 
   4   2  12       66.06       66.94      6.51 o 
  -4   3  12       32.61       37.08      4.97 o 
  -3   3  12      528.90      563.17     16.77 o 
  -2   3  12       36.73       37.85      2.35 o 
  -1   3  12      148.62      153.73      5.74 o 
   0   3  12      197.49      189.82      4.59 o 
   1   3  12      570.86      547.47      9.24 o 
   2   3  12      196.39      190.88      3.95 o 
   3   3  12      311.12      327.02      7.55 o 
   4   3  12       30.40       25.39      2.37 o 
  -4   4  12        0.90        0.82      1.04 o 
  -3   4  12        5.82        5.07      1.17 o 
  -2   4  12      211.19      225.52      8.03 o 
  -1   4  12      271.58      252.70      6.68 o 
   0   4  12      240.33      256.68      6.06 o 
   1   4  12      183.19      181.31      4.13 o 
   2   4  12      954.70      907.32     16.49 o 
   3   4  12       74.28       72.28      3.25 o 
   4   4  12       21.73       17.43      2.45 o 
  -4   5  12        0.12        0.87      1.06 o 
  -3   5  12      481.86      476.52     15.06 o 
  -2   5  12       58.84       54.14      2.99 o 
  -1   5  12        0.04        0.45      0.53 o 
   0   5  12      220.89      214.68     11.23 o 
   1   5  12      617.93      598.55     12.51 o 
   2   5  12       32.79       34.34      2.38 o 
   3   5  12       34.43       31.05      4.53 o 
   4   5  12       57.97       69.78      4.83 o 
  -4   6  12       14.91       17.18      3.54 o 
  -3   6  12        1.51        2.21      2.53 o 
  -2   6  12      114.27      108.71      4.83 o 
  -1   6  12      150.88      146.35      9.33 o 
   0   6  12       49.45       54.35      4.12 o 
   1   6  12       83.79       82.57      4.66 o 
   2   6  12      469.21      464.52     15.84 o 
   3   6  12        7.60        8.25      6.75 o 
  -3   7  12      217.62      223.90      8.89 o 
  -2   7  12        1.49        0.48      0.82 o 
  -1   7  12       99.47       82.98      7.01 o 
   0   7  12      209.18      212.17      8.72 o 
   1   7  12      252.50      255.83     18.75 o 
   2   7  12       92.55       90.10     11.66 o 
   3   7  12        3.14        2.76      2.39 o 
  -3   8  12       37.42       41.95      3.92 o 
  -2   8  12      173.15      198.88      8.16 o 
  -1   8  12      411.04      391.48     20.32 o 
   0   8  12        8.69        8.29      1.97 o 
   1   8  12      143.94      146.41      7.23 o 
   2   8  12       57.05       49.68      4.69 o 
  -2   9  12        5.08        4.52      2.66 o 
  -1   9  12       23.24       21.90      4.70 o 
   0   9  12        0.07        0.12      1.19 o 
   1   9  12      299.52      307.19     12.31 o 
   2   9  12       68.26       70.20      5.89 o 
   0  10  12       16.02       20.76      3.29 o 
  -3   0  13      365.07      377.40     11.45 o 
  -1   0  13       50.00       53.73      3.10 o 
   1   0  13      885.80      873.93     18.22 o 
   3   0  13      495.10      489.31     13.12 o 
  -4   1  13       61.17       61.55      3.16 o 
  -3   1  13       89.67       87.19      3.07 o 
  -2   1  13       22.15       21.81      0.89 o 
  -1   1  13       39.83       47.24      2.96 o 
   0   1  13      854.05      835.91     13.11 o 
   1   1  13       23.10       18.66      0.91 o 
   2   1  13      306.70      312.34      5.34 o 
   3   1  13        3.80        3.37      0.88 o 
   4   1  13       61.28       58.73      3.57 o 
  -4   2  13       20.45       20.14      1.81 o 
  -3   2  13     1137.60     1167.94     36.66 o 
  -2   2  13      178.08      170.09      7.40 o 
  -1   2  13       35.20       43.20      2.47 o 
   0   2  13        0.39        0.69      0.34 o 
   1   2  13     1256.20     1266.32     18.51 o 
   2   2  13       17.33       17.80      1.35 o 
   3   2  13      293.29      296.12      9.74 o 
   4   2  13        2.57        2.23      1.06 o 
  -4   3  13       28.55       31.09      3.30 o 
  -3   3  13       44.53       47.19      3.12 o 
  -2   3  13       53.76       49.35      4.21 o 
  -1   3  13       34.14       31.21      2.49 o 
   0   3  13     1043.24     1037.13     20.31 o 
   1   3  13      417.20      417.40      8.84 o 
   2   3  13      137.01      138.91      3.43 o 
   3   3  13        5.76        2.72      0.93 o 
   4   3  13      341.76      358.28     11.23 o 
  -4   4  13        6.09        7.15      1.78 o 
  -3   4  13      146.39      145.74      5.74 o 
  -2   4  13       81.20       89.81      3.52 o 
  -1   4  13        0.88        1.87      0.57 o 
   0   4  13      155.67      145.38      3.94 o 
   1   4  13       26.23       29.04      2.58 o 
   2   4  13       58.65       61.36      2.93 o 
   3   4  13      159.18      170.54      7.52 o 
   4   4  13        1.39        2.45      1.40 o 
  -4   5  13       41.04       46.24      6.43 o 
  -3   5  13        0.20        1.14      0.90 o 
  -2   5  13      274.94      275.59      9.03 o 
  -1   5  13        0.24        0.09      1.17 o 
   0   5  13      567.99      554.18     17.13 o 
   1   5  13       27.23       23.74      2.69 o 
   2   5  13      309.26      318.59      9.47 o 
   3   5  13      198.47      197.14      8.85 o 
   4   5  13       69.73       78.77      5.18 o 
  -3   6  13      187.40      204.55      9.57 o 
  -2   6  13      213.20      205.08      7.48 o 
  -1   6  13       33.50       38.69      5.04 o 
   0   6  13      100.26       98.28      6.33 o 
   1   6  13       37.72       35.35      3.44 o 
   2   6  13       57.08       61.61      5.53 o 
   3   6  13       27.19       30.36      5.67 o 
  -3   7  13        0.67       -0.30      0.99 o 
  -2   7  13       27.70       28.26      2.71 o 
  -1   7  13        5.06        5.97      2.41 o 
   0   7  13      590.92      568.69     18.38 o 
   1   7  13      114.79      110.99      5.91 o 
   2   7  13       70.46       75.88      5.63 o 
   3   7  13       54.67       51.56      5.07 o 
  -2   8  13       26.73       27.88      3.15 o 
  -1   8  13        0.29        0.62      1.63 o 
   0   8  13       30.35       28.16      3.36 o 
   1   8  13       44.57       48.63      4.52 o 
   2   8  13        9.16        7.41      2.15 o 
  -1   9  13      416.02      420.50     22.22 o 
   0   9  13       37.13       44.95      4.48 o 
   1   9  13        0.03        1.56      1.42 o 
  -4   0  14      308.80      313.33     10.48 o 
  -2   0  14        1.58        2.06      0.61 o 
   0   0  14      974.49      935.84     25.00 o 
   2   0  14      323.41      287.62      8.13 o 
   4   0  14      289.26      289.93     16.92 o 
  -4   1  14        0.00       -0.25      0.80 o 
  -3   1  14       71.13       74.29      2.71 o 
  -2   1  14        4.80        5.49      0.56 o 
  -1   1  14      609.51      642.90     23.90 o 
   0   1  14        3.01        5.43      1.13 o 
   1   1  14       13.81       14.69      1.18 o 
   2   1  14       39.77       34.78      2.16 o 
   3   1  14      472.41      469.33     11.07 o 
   4   1  14       33.32       36.66      3.31 o 
  -4   2  14      103.90       95.46      4.70 o 
  -3   2  14      102.68      100.61      5.41 o 
  -2   2  14       53.29       54.40      4.17 o 
  -1   2  14        3.37        4.89      0.94 o 
   0   2  14      188.79      179.68      3.81 o 
   1   2  14      473.58      463.66      7.49 o 
   2   2  14        8.80       10.05      1.12 o 
   3   2  14       39.91       37.54      3.64 o 
   4   2  14      219.06      228.36      8.22 o 
  -4   3  14       15.74       15.66      2.13 o 
  -3   3  14      102.96      108.23      4.39 o 
  -2   3  14       45.05       41.83      4.44 o 
  -1   3  14      276.09      280.49     13.24 o 
   0   3  14       58.58       59.70      1.83 o 
   1   3  14      199.57      193.63      4.85 o 
   2   3  14       37.62       28.59      1.79 o 
   3   3  14       56.33       55.41      4.36 o 
   4   3  14        0.04       -0.29      1.14 o 
  -4   4  14      640.65      673.88     22.35 o 
  -3   4  14        6.92        8.03      1.27 o 
  -2   4  14       28.20       38.62      4.68 o 
  -1   4  14      510.85      506.36     22.24 o 
   0   4  14      398.57      388.22      9.83 o 
   1   4  14      205.83      192.49      7.52 o 
   2   4  14       81.98       86.89      3.42 o 
   3   4  14       50.54       60.36      6.05 o 
   4   4  14      257.26      285.71     12.74 o 
  -4   5  14        5.28        7.50      1.69 o 
  -3   5  14        7.66       12.13      1.62 o 
  -2   5  14      106.71      102.00      7.45 o 
  -1   5  14      308.50      268.22     13.94 o 
   0   5  14        3.27        1.77      0.97 o 
   1   5  14      294.28      294.47     10.62 o 
   2   5  14        1.71        0.64      1.66 o 
   3   5  14      297.10      273.66      9.07 o 
  -3   6  14       15.55       20.15      2.19 o 
  -2   6  14        0.73        1.63      1.68 o 
  -1   6  14       39.32       52.36      5.95 o 
   0   6  14      239.12      245.76      9.33 o 
   1   6  14      117.65      120.11      6.00 o 
   2   6  14       71.41       61.95      5.02 o 
   3   6  14        0.15       -0.92      1.28 o 
  -3   7  14       48.29       55.62      7.91 o 
  -2   7  14      337.86      339.03     18.24 o 
  -1   7  14       31.33       28.82      4.66 o 
   0   7  14       38.00       41.32      3.85 o 
   1   7  14      120.80      113.79      6.74 o 
   2   7  14      143.79      154.03      9.67 o 
  -2   8  14       32.87       29.79      5.31 o 
  -1   8  14       33.65       40.17      5.87 o 
   0   8  14      397.57      384.19     17.21 o 
   1   8  14      119.75      118.87      6.52 o 
   2   8  14       30.90       28.07      5.36 o 
  -1   9  14       94.77      110.37     10.81 o 
   0   9  14        6.33        5.72      2.76 o 
   1   9  14       34.62       42.70      6.67 o 
  -3   0  15       69.63       70.04      3.26 o 
  -1   0  15      941.28      931.29     25.06 o 
   1   0  15       24.03       21.11      1.72 o 
   3   0  15      206.88      204.67     12.48 o 
  -4   1  15      447.54      462.12     11.61 o 
  -3   1  15       76.51       72.29      2.59 o 
  -2   1  15        2.11        0.67      0.98 o 
  -1   1  15       30.54       30.68      1.82 o 
   0   1  15      120.54      124.51      2.61 o 
   1   1  15      123.99      123.90      2.81 o 
   2   1  15     1100.75     1092.28     17.79 o 
   3   1  15        1.34        1.47      0.98 o 
   4   1  15      102.33       98.77      6.54 o 
  -4   2  15        1.79        2.79      1.21 o 
  -3   2  15       37.73       39.02      2.29 o 
  -2   2  15       10.03        8.92      1.98 o 
  -1   2  15     1095.38     1031.02     40.44 o 
   0   2  15      330.04      329.56      7.02 o 
   1   2  15       82.95       85.84      2.73 o 
   2   2  15        5.21        4.75      1.01 o 
   3   2  15      152.83      157.73      6.01 o 
   4   2  15       26.18       24.11      5.60 o 
  -4   3  15       55.33       62.61      7.30 o 
  -3   3  15       95.52      100.58      6.22 o 
  -2   3  15      327.89      313.23     14.81 o 
  -1   3  15       53.35       53.69      4.34 o 
   0   3  15      330.80      345.98      7.46 o 
   1   3  15        0.83        0.43      0.60 o 
   2   3  15      636.48      640.04     16.19 o 
   3   3  15       29.07       26.48      5.08 o 
   4   3  15      115.55      110.47      7.16 o 
  -4   4  15       32.05       37.51      5.71 o 
  -3   4  15        9.29       13.75      3.21 o 
  -2   4  15       67.38       57.77      5.05 o 
  -1   4  15      586.98      609.74     26.19 o 
   0   4  15        0.46       -0.14      0.88 o 
   1   4  15        0.20        0.02      0.77 o 
   2   4  15       82.23       78.21      3.76 o 
   3   4  15      151.76      157.47      6.26 o 
  -3   5  15      140.18      131.83      9.44 o 
  -2   5  15      107.74      113.81      8.03 o 
  -1   5  15        3.15        2.30      1.60 o 
   0   5  15       57.11       62.59      3.72 o 
   1   5  15      117.65      108.04      5.38 o 
   2   5  15       51.37       56.62      4.59 o 
   3   5  15        8.56        9.47      2.48 o 
  -3   6  15        1.85        0.94      1.90 o 
  -2   6  15        6.61        9.00      2.84 o 
  -1   6  15      419.89      446.72     21.38 o 
   0   6  15       26.98       24.90      4.15 o 
   1   6  15        3.02        3.70      1.37 o 
   2   6  15      179.22      181.83      8.28 o 
   3   6  15      245.83      267.46     16.44 o 
  -2   7  15       27.28       34.34      5.44 o 
  -1   7  15        0.56        1.24      1.73 o 
   0   7  15        4.53        1.83      1.79 o 
   1   7  15       35.99       32.55      5.17 o 
   2   7  15      233.94      222.15     14.18 o 
  -2   8  15        2.33        3.70      2.43 o 
  -1   8  15       90.72       85.68      8.95 o 
   0   8  15      241.52      236.14     14.43 o 
   1   8  15        3.81        2.61      2.09 o 
  -4   0  16        0.39       -1.20      1.20 o 
  -2   0  16      507.17      500.41     19.89 o 
   0   0  16      119.18      118.82      4.39 o 
   2   0  16      154.87      163.81      9.91 o 
   4   0  16        7.15       10.17      3.50 o 
  -4   1  16       13.36       12.96      2.77 o 
  -3   1  16      166.46      159.00      4.49 o 
  -2   1  16        3.09        4.31      1.33 o 
  -1   1  16      231.67      225.68     10.21 o 
   0   1  16       32.08       30.65      1.41 o 
   1   1  16       90.86       95.55      2.70 o 
   2   1  16        2.34        0.05      0.93 o 
   3   1  16      173.73      179.39      9.35 o 
   4   1  16       13.57       11.33      2.85 o 
  -4   2  16       78.21       72.99      7.23 o 
  -3   2  16       21.72       22.65      3.54 o 
  -2   2  16      421.33      442.25     19.09 o 
  -1   2  16       24.58       18.79      2.64 o 
   0   2  16       10.70       12.10      1.37 o 
   1   2  16       84.14       83.77      2.87 o 
   2   2  16      443.48      429.47     14.38 o 
   3   2  16       10.77       12.94      2.64 o 
  -4   3  16        3.33        5.73      2.73 o 
  -3   3  16        8.31        6.60      2.30 o 
  -2   3  16       93.30       92.38      6.29 o 
  -1   3  16       23.95       40.03      4.30 o 
   0   3  16      698.96      683.67     19.59 o 
   1   3  16      249.24      253.20      7.29 o 
   2   3  16       85.12       81.42      4.70 o 
   3   3  16      134.19      156.93     14.45 o 
  -3   4  16       71.57       57.68      6.43 o 
  -2   4  16      186.43      164.23      9.69 o 
  -1   4  16        1.86        2.28      1.48 o 
   0   4  16       12.67       10.34      1.47 o 
   1   4  16       32.08       31.68      2.94 o 
   2   4  16      345.75      333.62     16.81 o 
   3   4  16        5.43        4.54      2.53 o 
  -3   5  16       43.90       44.50      6.05 o 
  -2   5  16       24.42       17.96      3.55 o 
  -1   5  16      145.86      144.57      9.19 o 
   0   5  16      210.90      210.21     11.88 o 
   1   5  16      379.71      339.65     17.38 o 
   2   5  16       31.25       23.77      3.01 o 
   3   5  16      300.10      302.19     21.07 o 
  -3   6  16       20.73       22.28      4.53 o 
  -2   6  16      236.77      220.57     13.05 o 
  -1   6  16      221.52      225.34     12.95 o 
   0   6  16        1.12        0.87      1.54 o 
   1   6  16       65.26       73.19      7.66 o 
   2   6  16      138.69      149.87     10.72 o 
  -2   7  16       15.10       12.36      3.40 o 
  -1   7  16       77.12       83.07      8.40 o 
   0   7  16       51.83       48.56      6.25 o 
   1   7  16       54.76       52.38      6.52 o 
   2   7  16        5.06       10.23      3.52 o 
  -1   8  16        0.03        0.53      1.66 o 
   0   8  16       22.85       19.02      4.31 o 
   1   8  16      179.55      171.39     12.03 o 
  -3   0  17      234.71      224.92      7.14 o 
  -1   0  17      173.81      160.17      4.99 o 
   1   0  17     1869.35     1828.80     70.64 o 
   3   0  17       52.29       58.84      6.89 o 
  -3   1  17       12.62       12.58      2.48 o 
  -2   1  17      536.31      554.12     22.62 o 
  -1   1  17        5.89        3.71      1.27 o 
   0   1  17       89.77       93.79      2.67 o 
   1   1  17      168.75      167.86      6.51 o 
   2   1  17       66.36       66.22      4.35 o 
   3   1  17        2.76        5.47      1.78 o 
  -3   2  17       94.65       91.14      6.45 o 
  -2   2  17        9.39       14.46      2.51 o 
  -1   2  17        5.96       13.47      2.31 o 
   0   2  17        5.67        6.59      1.08 o 
   1   2  17      573.89      600.95     22.43 o 
   2   2  17       22.75       21.21      3.73 o 
   3   2  17        4.64        1.56      1.33 o 
  -3   3  17      119.65      117.82      7.98 o 
  -2   3  17      534.24      519.16     22.62 o 
  -1   3  17       33.46       33.61      3.95 o 
   0   3  17       78.16       74.29      3.39 o 
   1   3  17       33.22       28.08      2.66 o 
   2   3  17      163.18      172.84      7.54 o 
   3   3  17       11.97       10.08      2.30 o 
  -3   4  17      344.61      337.51     17.14 o 
  -2   4  17      101.69      105.87      7.33 o 
  -1   4  17       20.98       21.14      3.43 o 
   0   4  17       63.25       67.28      3.35 o 
   1   4  17      355.04      367.95     12.38 o 
   2   4  17       79.30       84.86      5.00 o 
   3   4  17       26.13       33.31      3.90 o 
  -3   5  17        0.01       -0.08      1.85 o 
  -2   5  17       67.68       80.72      6.64 o 
  -1   5  17        5.44        4.32      2.00 o 
   0   5  17       80.99       75.86      4.41 o 
   1   5  17       77.47       60.31      7.98 o 
   2   5  17        4.65        4.13      1.64 o 
  -2   6  17       11.18       16.65      3.67 o 
  -1   6  17       21.80       20.87      3.97 o 
   0   6  17        0.52        3.07      1.92 o 
   1   6  17      302.23      321.19     17.24 o 
   2   6  17        0.46        0.78      1.69 o 
  -1   7  17      149.84      151.20     10.58 o 
   0   7  17       29.98       25.57      4.54 o 
   1   7  17        0.02        1.45      1.90 o 
  -2   0  18        0.01        0.83      0.79 o 
   0   0  18      379.55      397.96     16.91 o 
   2   0  18       14.94       10.00      2.69 o 
  -3   1  18      181.16      187.94      9.16 o 
  -2   1  18        1.28       -0.11      0.99 o 
  -1   1  18        5.33        5.27      1.40 o 
   0   1  18      235.90      239.03      7.79 o 
   1   1  18      125.22      116.18      5.13 o 
   2   1  18       54.65       49.26      4.00 o 
   3   1  18       45.61       38.91      4.08 o 
  -3   2  18       19.53       21.38      3.47 o 
  -2   2  18        0.71        2.24      1.36 o 
  -1   2  18      156.77      163.13      8.57 o 
   0   2  18      690.48      692.92     19.73 o 
   1   2  18        1.62        1.06      0.85 o 
   2   2  18       59.19       62.64      5.75 o 
   3   2  18       26.32       26.45      3.45 o 
  -3   3  18       65.76       80.29      6.41 o 
  -2   3  18       16.29       14.17      2.75 o 
  -1   3  18       98.03       96.89      6.44 o 
   0   3  18       62.27       58.51      2.91 o 
   1   3  18      168.08      169.85      6.83 o 
   2   3  18       12.27       16.34      2.46 o 
   3   3  18      103.66       97.19      5.86 o 
  -3   4  18       23.30       33.68      4.93 o 
  -2   4  18       15.08       13.12      2.96 o 
  -1   4  18      117.64      110.67      7.48 o 
   0   4  18      147.57      148.69      5.65 o 
   1   4  18        9.23        8.19      2.14 o 
   2   4  18       57.52       61.37      4.81 o 
  -2   5  18      208.16      199.47     11.79 o 
  -1   5  18       57.55       68.15      6.86 o 
   0   5  18        2.95        3.71      1.16 o 
   1   5  18      355.47      363.25     12.58 o 
   2   5  18       37.47       33.94      3.60 o 
  -2   6  18        0.26        4.97      2.43 o 
  -1   6  18      272.62      287.55     15.67 o 
   0   6  18      164.78      190.42     11.90 o 
   1   6  18       45.40       50.70      4.18 o 
   0   7  18       32.73       30.56      5.08 o 
  -1   0  19      348.07      345.41     14.08 o 
   1   0  19       32.52       36.81      4.28 o 
   3   0  19      566.21      644.36     30.00 o 
  -3   1  19        0.21        1.56      1.41 o 
  -2   1  19      216.18      209.12      9.76 o 
  -1   1  19       33.39       34.15      2.97 o 
   0   1  19      393.93      409.66     12.35 o 
   1   1  19        3.32        3.81      1.16 o 
   2   1  19       76.67       85.98      4.87 o 
  -3   2  19       70.79       69.36      5.44 o 
  -2   2  19        0.36        0.34      1.22 o 
  -1   2  19      130.87      150.67      8.10 o 
   0   2  19      126.96      125.93      4.81 o 
   1   2  19        0.48       -0.32      1.63 o 
   2   2  19       14.45       13.88      4.13 o 
  -2   3  19       35.01       37.82      4.43 o 
  -1   3  19        1.50        0.85      1.29 o 
   0   3  19      427.37      454.26     18.94 o 
   1   3  19      176.88      172.22      6.96 o 
   2   3  19       11.63       13.96      2.71 o 
  -2   4  19       12.31       13.63      2.98 o 
  -1   4  19      335.47      366.56     17.51 o 
   0   4  19       48.40       48.14      5.61 o 
   1   4  19        0.17        0.46      0.98 o 
   2   4  19       60.55       73.99      4.95 o 
  -2   5  19       24.31       22.17      4.00 o 
  -1   5  19        0.12        0.82      1.53 o 
   0   5  19      285.88      294.15     15.58 o 
   1   5  19       31.94       29.56      3.07 o 
  -1   6  19       78.70       87.29      7.38 o 
   0   6  19       28.89       30.41      4.92 o 
   0   0  20        3.07        7.31      1.74 o 
   2   0  20      193.10      187.15     11.35 o 
  -1   1  20      711.73      693.26     27.67 o 
   0   1  20      103.12      108.58      4.38 o 
   1   1  20        1.21        1.08      0.96 o 
   2   1  20        7.44        5.36      1.68 o 
  -2   2  20       44.04       46.44      4.54 o 
  -1   2  20       32.72       32.46      3.70 o 
   0   2  20       58.44       54.30      2.78 o 
   1   2  20       15.47       20.51      3.55 o 
   2   2  20      207.31      199.47      8.39 o 
  -2   3  20       20.58       20.02      3.26 o 
  -1   3  20      185.20      190.53     10.29 o 
   0   3  20        5.49        3.00      1.81 o 
   1   3  20       67.42       65.78      3.84 o 
   2   3  20        1.37        1.98      1.35 o 
  -1   4  20       95.45       95.68      7.00 o 
   0   4  20       17.17       15.53      3.31 o 
   1   4  20        7.66        7.65      1.70 o 
  -1   5  20       22.17       29.49      4.59 o 
   0   5  20       67.02       77.84      6.74 o 
   1   0  21      294.92      309.00     15.02 o 
  -1   1  21       69.86       63.24      4.26 o 
   0   1  21       28.92       28.99      2.26 o 
   1   1  21       24.90       29.65      2.82 o 
  -1   2  21       20.53       25.48      3.32 o 
   0   2  21       44.63       37.65      4.39 o 
   1   2  21      210.64      222.31     17.04 o 
  -1   3  21        0.34        0.22      1.46 o 
   0   3  21       21.62       31.54      4.30 o 
   1   3  21       18.26       16.87      2.24 o 
   0   4  21       45.44       32.04      4.65 o 
   0   0  22       92.71       85.27      5.38 o 
   0   1  22       10.62       15.14      2.58 o 
   0   2  22       43.66       46.44      4.92 o 
                                                 
